# Supplementary material for: Genomics of post-bottleneck recovery in the northern elephant seal
Source: Nat Ecol Evol. 2024 Feb 21;8(4):686–94. doi: 10.1038/s41559-024-02337-4 (PMC11009102; doi:10.1038/s41559-024-02337-4)
Supplement: Supplementary file 2 — Supplementary Tables 1–8. [file 41559_2024_2337_MOESM2_ESM.xlsx]

## Sheet: Supplementary Table 1
Supplementary Table 1: Historical samples with the two that sequenced most successfully highlighted in bold. Number of SNPs is after filtering and duplicate removal. Raw reads and sequencing depth are shown with percent that mapped to the NES reference. MX = Mexico, SI= Smithsonian Institution, SD= San Diego Natural History Museum, MCZ= the Museum of Comparative Zoology at Harvard.
Sample	Year	Location	Source	SNPs	Raw Reads	Seq. depth	Overall Mapping Rate
Hist1	1884	San Cristobal Bay, MX	SI	281411	370373098	31.3	0.1442
Hist4	1884	San Cristobal Bay, MX	SI	7629	876754967	74.1	0.0217
Hist8	1884	San Cristobal Bay, MX	SI	2745418	493754967	41.7	0.8125
Hist15	1884	San Cristobal Bay, MX	SI	630836	390354165	33	0.1696
Hist21	1923	Guadalupe Island, MX	SD	699677	169634165	14.3	0.7292
Hist23	1924	Guadalupe Island, MX	SD	2870268	436178145	36.9	0.7793
Hist28	1847	Guadalupe Island, MX	MCZ	1097179	377069765	31.9	0.9042
Hist32	1906	Baja, California, USA	MCZ	57786	385843571	32.6	0.0723

## Sheet: Supplementary Table 2
Supplementary Table 2: Multiple regression test
Predictor	t-value	p-value
Constant	0.5784	0.5666
Female Birth Date	-0.5954	0.5553
First Weaning Date	0.2784	0.7823
FROH	-2.254	0.0304
Female Birth x First Weaning	0.5756	0.5692
Female Birth x FROH	-0.7625	0.4517
First Weaning x FROH	0.7552	0.456

## Sheet: Supplementary Table 3
Supplementary Table 3: Genotypes at major histocompatibility (MHC) loci showing SNP reference and position.
Locus	SNP-ref	Genotype	High P	Low P	Position
B	96866516	AA	16	12	Upstream variant
		AT	23	21
		TT	7	13
	30193917	GG	15	15	Downstream variant
		GA	19	23
		AA	12	8
DMA	26378515	AA	28	25	Upstream variant
		AT	12	20
		TT	6	1
CD74	100014337	CC	22	17	Upstream variant
		CG	21	25
		GG	3	4
DPA1	30169032	AA	15	16	Upstream variant
		AG	20	22
		GG	11	8
DQB1	30169037	TT	28	25	Non-synonymous
		TC	12	20
		CC	6	1

## Sheet: Supplementary Table 4
Supplementary Table 4: The statistics of genome as referece in this study
Genome	Total number	Total length (bp)	Average length (bp)	N50 (bp)	N90 (bp)	Maximum length (bp)	Minimum length (bp)	GC content (%)
Contig	182487	2350911200	12883	76189	18251	766843	1	41.52
Scaffold	142551	2366206800	16599	139676048	54920518	199562000	200	41.52

## Sheet: Supplementary Table 5
Supplementary Table 5: The statistics of short-read sequencing of 260 modern samples.
sample	raw of read 1						raw of read 2						clean of read 1						clean of read 2						raw						clean
	length (bp)	number	bases (bp)	GC (%)	Q20 ratio (%)	Q30 ratio(%)	length (bp)	number	bases (bp)	GC (%)	Q20 ratio (%)	Q30 ratio(%)	length (bp)	number	bases (bp)	GC (%)	Q20 ratio (%)	Q30 ratio(%)	length (bp)	number	bases (bp)	GC (%)	Q20 ratio (%)	Q30 ratio(%)	length (bp)	number	bases (bp)	GC (%)	Q20 ratio (%)	Q30 ratio(%)	length (bp)	number	bases (bp)	GC (%)	Q20 ratio (%)	Q30 ratio(%)
1015	100	516080072	51608007200	44.42	99.43	97.37	100	516080072	51608007200	44.32	99.09	96.01	99.98	515800198	51569122772	44.42	99.44	97.38	99.97	515800198	51565294616	44.32	99.11	96.03	100	1032160144	103216014400	44.37	99.26	96.69	99.98	1031600396	103134417388	44.37	99.27	96.71
1234	100	418049417	41804941700	41.64	97.25	91.56	100	418049417	41804941700	41.54	97.99	91.24	99.96	417628428	41746512711	41.63	97.29	91.6	99.97	417628428	41752083483	41.54	98.01	91.27	100	836098834	83609883400	41.59	97.62	91.4	99.97	835256856	83498596194	41.59	97.65	91.44
1261	100	599017759	59901775900	44.37	99.3	96.96	100	599017759	59901775900	44.31	98.91	95.32	99.98	598737524	59864139926	44.36	99.31	96.97	99.98	598737524	59860027265	44.31	98.93	95.34	100	1198035518	119803551800	44.34	99.11	96.14	99.98	1197475048	119724167191	44.33	99.12	96.16
1361	100	502116778	50211677800	42.48	98.98	96.2	100	502116778	50211677800	42.47	99.18	96.26	99.99	501834906	50176279026	42.48	98.99	96.21	99.98	501834906	50175457085	42.46	99.2	96.28	100	1004233556	100423355600	42.47	99.08	96.23	99.98	1003669812	100351736111	42.47	99.09	96.25
1595	100	396167206	39616720600	42.73	98.41	94.74	100	396167206	39616720600	42.8	97.15	91.04	99.97	395249875	39513944093	42.72	98.45	94.79	99.96	395249875	39507561013	42.79	97.21	91.11	100	792334412	79233441200	42.76	97.78	92.89	99.96	790499750	79021505106	42.76	97.83	92.95
1712	100	439683047	43968304700	42.98	99.25	96.73	100	439683047	43968304700	42.91	98.75	94.53	99.98	439475589	43940133462	42.97	99.26	96.74	99.97	439475589	43936540025	42.91	98.77	94.55	100	879366094	87936609400	42.94	99	95.63	99.98	878951178	87876673487	42.94	99.02	95.65
1733	100	421432312	42143231200	42.29	98.23	94.39	100	421432312	42143231200	42.23	99.07	95.06	99.97	421102470	42099106380	42.28	98.26	94.42	99.99	421102470	42104284974	42.23	99.08	95.08	100	842864624	84286462400	42.26	98.65	94.72	99.98	842204940	84203391354	42.26	98.67	94.75
1735	100	476853610	47685361000	43.31	98.02	93.37	100	476853610	47685361000	43.23	98.37	92.03	99.97	476313362	47616161609	43.3	98.05	93.41	99.97	476313362	47616096233	43.23	98.4	92.06	100	953707220	95370722000	43.27	98.19	92.7	99.97	952626724	95232257842	43.26	98.22	92.73
1809	100	436736526	43673652600	41.96	98.72	95.24	100	436736526	43673652600	41.95	98.95	94.94	99.98	436498329	43642147286	41.96	98.73	95.25	99.98	436498329	43642295444	41.94	98.97	94.96	100	873473052	87347305200	41.96	98.83	95.09	99.98	872996658	87284442730	41.95	98.85	95.11
1885	100	502449687	50244968700	43.35	99.4	97.28	100	502449687	50244968700	43.35	99.01	95.58	99.98	502213909	50213817889	43.35	99.4	97.29	99.98	502213909	50210600524	43.34	99.03	95.6	100	1004899374	100489937400	43.35	99.2	96.43	99.98	1004427818	100424418413	43.35	99.22	96.45
1914	100	362955462	36295546200	41.77	97.67	93.21	100	362955462	36295546200	41.68	97.84	91.55	99.98	362405032	36232718317	41.77	97.7	93.24	99.97	362405032	36230992254	41.67	97.88	91.59	100	725910924	72591092400	41.73	97.76	92.38	99.98	724810064	72463710571	41.72	97.79	92.42
1968	100	351444297	35144429700	42.06	98.8	95.54	100	351444297	35144429700	42.11	96.96	90.56	99.98	350923292	35084609941	42.05	98.82	95.56	99.95	350923292	35076020460	42.1	97.01	90.63	100	702888594	70288859400	42.09	97.88	93.05	99.97	701846584	70160630401	42.08	97.91	93.1
3243	100	506217277	50621727700	43.69	99.24	96.82	100	506217277	50621727700	43.62	99.45	97.12	99.98	505982791	50586545351	43.68	99.25	96.84	99.98	505982791	50586392263	43.62	99.47	97.14	100	1012434554	101243455400	43.65	99.35	96.97	99.98	1011965582	101172937614	43.65	99.36	96.99
3249	100	483177762	48317776200	43.59	98.14	93.89	100	483177762	48317776200	43.49	98.94	94.92	99.97	482775768	48265274594	43.58	98.16	93.92	99.98	482775768	48269172902	43.49	98.96	94.94	100	966355524	96635552400	43.54	98.54	94.41	99.98	965551536	96534447496	43.54	98.56	94.43
3942	100	364463546	36446354600	42.36	98.88	95.64	100	364463546	36446354600	42.41	97.1	90.9	99.97	363920291	36382770668	42.35	98.9	95.67	99.95	363920291	36374439450	42.4	97.16	90.96	100	728927092	72892709200	42.38	97.99	93.27	99.96	727840582	72757210118	42.38	98.03	93.31
3960	100	495764354	49576435400	42.17	98.9	95.89	100	495764354	49576435400	42.16	99.16	96.11	99.98	495514895	49543690143	42.17	98.91	95.91	99.98	495514895	49543806642	42.15	99.18	96.12	100	991528708	99152870800	42.16	99.03	96	99.98	991029790	99087496785	42.16	99.04	96.02
4078	100	445026818	44502681800	42.53	98.81	95.48	100	445026818	44502681800	42.56	97.45	91.51	99.98	444465120	44436102865	42.52	98.83	95.51	99.96	444465120	44428032791	42.55	97.5	91.56	100	890053636	89005363600	42.54	98.13	93.5	99.97	888930240	88864135656	42.54	98.16	93.54
4209	100	350294386	35029438600	41.83	97.98	94.22	100	350294386	35029438600	41.75	98.32	93.42	99.98	349957736	34989901214	41.82	98	94.24	99.98	349957736	34988215946	41.75	98.35	93.45	100	700588772	70058877200	41.79	98.15	93.82	99.98	699915472	69978117160	41.79	98.17	93.85
4441	100	413884004	41388400400	42.18	99.15	96.37	100	413884004	41388400400	42.15	99.25	95.74	99.98	413742079	41367894401	42.18	99.16	96.38	99.99	413742079	41368040478	42.14	99.26	95.75	100	827768008	82776800800	42.17	99.2	96.05	99.98	827484158	82735934879	42.16	99.21	96.07
4534	100	380387151	38038715100	41.74	98.21	94.17	100	380387151	38038715100	41.77	96.81	90.07	99.97	379354146	37923675457	41.73	98.25	94.23	99.95	379354146	37917085095	41.76	96.87	90.15	100	760774302	76077430200	41.75	97.51	92.12	99.96	758708292	75840760552	41.74	97.56	92.19
4587	100	405068128	40506812800	42.33	98.77	95.47	100	405068128	40506812800	42.4	97.3	91.2	99.98	404525118	40442966470	42.32	98.79	95.5	99.96	404525118	40435041634	42.39	97.35	91.26	100	810136256	81013625600	42.36	98.03	93.34	99.97	809050236	80878008104	42.35	98.07	93.38
5430	100	426316212	42631621200	42.02	97.96	94.22	100	426316212	42631621200	41.97	98.39	93.71	99.98	425919502	42584227016	42.01	97.98	94.25	99.98	425919502	42582592696	41.97	98.41	93.74	100	852632424	85263242400	42	98.18	93.97	99.98	851839004	85166819712	41.99	98.2	93.99
5572	100	420570513	42057051300	41.71	99.17	96.55	100	420570513	42057051300	41.66	99.25	95.87	99.99	420424658	42036491449	41.71	99.18	96.56	99.99	420424658	42036448126	41.66	99.27	95.88	100	841141026	84114102600	41.69	99.21	96.21	99.99	840849316	84072939575	41.69	99.23	96.22
5974	100	472365011	47236501100	41.75	97.91	93.92	100	472365011	47236501100	41.69	98.36	93.44	99.98	471952612	47184457044	41.75	97.93	93.95	99.97	471952612	47182531146	41.69	98.39	93.47	100	944730022	94473002200	41.72	98.14	93.68	99.98	943905224	94366988190	41.72	98.16	93.71
6012	100	490905996	49090599600	42.17	98.1	94.42	100	490905996	49090599600	42.12	98.56	94.29	99.98	490419400	49031819444	42.17	98.11	94.44	99.97	490419400	49029291264	42.12	98.58	94.32	100	981811992	98181199200	42.15	98.33	94.35	99.98	980838800	98061110708	42.14	98.35	94.38
6037	100	346774281	34677428100	41.85	98.9	95.71	100	346774281	34677428100	41.93	98.53	93.6	99.97	346573187	34647025283	41.85	98.92	95.73	99.97	346573187	34647889910	41.93	98.55	93.63	100	693548562	69354856200	41.89	98.71	94.66	99.97	693146374	69294915193	41.89	98.73	94.68
6111	100	442241585	44224158500	42.16	98.02	94.26	100	442241585	44224158500	42.1	98.39	93.71	99.98	441873080	44178883645	42.16	98.03	94.28	99.98	441873080	44177010777	42.1	98.42	93.74	100	884483170	88448317000	42.13	98.21	93.99	99.98	883746160	88355894422	42.13	98.22	94.01
6260	100	368118177	36811817700	41.61	99.15	96.34	100	368118177	36811817700	41.54	99.23	95.45	99.98	367997333	36794102281	41.61	99.16	96.35	99.99	367997333	36794245869	41.53	99.25	95.46	100	736236354	73623635400	41.57	99.19	95.9	99.98	735994666	73588348150	41.57	99.2	95.91
6298	100	436600516	43660051600	42.09	97.95	94.01	100	436600516	43660051600	42	98.32	93.35	99.98	436225352	43613584891	42.09	97.97	94.03	99.98	436225352	43611663370	41.99	98.35	93.38	100	873201032	87320103200	42.04	98.14	93.68	99.98	872450704	87225248261	42.04	98.16	93.71
6609	100	403430520	40343052000	41.81	98.03	94.24	100	403430520	40343052000	41.67	98.32	93.26	99.98	403091454	40301117347	41.8	98.04	94.26	99.98	403091454	40299385351	41.67	98.34	93.29	100	806861040	80686104000	41.74	98.17	93.75	99.98	806182908	80600502698	41.74	98.19	93.78
6762	100	408511484	40851148400	41.89	99.18	96.4	100	408511484	40851148400	41.84	99.23	95.51	99.98	408368299	40830420220	41.89	99.19	96.42	99.98	408368299	40830373098	41.84	99.25	95.52	100	817022968	81702296800	41.86	99.21	95.96	99.98	816736598	81660793318	41.86	99.22	95.97
6767	100	434470417	43447041700	41.98	97.93	93.99	100	434470417	43447041700	41.93	98.33	93.37	99.98	434097234	43400951400	41.98	97.95	94.01	99.98	434097234	43399201753	41.92	98.36	93.39	100	868940834	86894083400	41.95	98.13	93.68	99.98	868194468	86800153153	41.95	98.15	93.7
7589	100	397802662	39780266200	41.74	98.03	94.24	100	397802662	39780266200	41.68	98.45	93.88	99.98	397472262	39740257985	41.74	98.05	94.26	99.98	397472262	39738736392	41.68	98.47	93.9	100	795605324	79560532400	41.71	98.24	94.06	99.98	794944524	79478994377	41.71	98.26	94.08
9678	100	454874420	45487442000	42.12	98.73	95.28	100	454874420	45487442000	42.18	98.66	94.22	99.97	454603775	45446294815	42.12	98.76	95.3	99.97	454603775	45448156107	42.17	98.68	94.25	100	909748840	90974884000	42.15	98.7	94.75	99.97	909207550	90894450922	42.15	98.72	94.78
9703	100	413792445	41379244500	43.49	97.96	93.63	100	413792445	41379244500	43.52	98.04	93.2	99.96	412178234	41199757929	43.47	98.02	93.7	99.96	412178234	41200401681	43.49	98.11	93.31	100	827584890	82758489000	43.51	98	93.41	99.96	824356468	82400159610	43.48	98.07	93.5
9720	100	413160409	41316040900	42.37	98.7	95.26	100	413160409	41316040900	42.36	98.95	95	99.98	412925796	41285829243	42.37	98.72	95.28	99.98	412925796	41285827469	42.35	98.97	95.02	100	826320818	82632081800	42.36	98.83	95.13	99.98	825851592	82571656712	42.36	98.84	95.15
A278	100	531874427	53187442700	42.19	97.93	93.89	100	531874427	53187442700	42.13	98.39	93.59	99.98	531412660	53129808222	42.19	97.95	93.91	99.97	531412660	53127636836	42.12	98.41	93.62	100	1063748854	106374885400	42.16	98.16	93.74	99.98	1062825320	106257445058	42.15	98.18	93.77
Ana	100	448305022	44830502200	44.06	99.15	96.69	100	448305022	44830502200	44.12	98.87	95.04	99.98	448022403	44791207979	44.06	99.17	96.71	99.98	448022403	44791071220	44.11	98.89	95.06	100	896610044	89661004400	44.09	99.01	95.86	99.98	896044806	89582279199	44.09	99.03	95.88
F1	100	459519869	45951986900	42.77	97.96	94.05	100	459519869	45951986900	42.72	98.35	93.53	99.98	459123045	45903732230	42.77	97.98	94.07	99.98	459123045	45901769549	42.72	98.37	93.55	100	919039738	91903973800	42.75	98.16	93.79	99.98	918246090	91805501779	42.74	98.18	93.81
F100	100	435877811	43587781100	42.68	98.5	94.78	100	435877811	43587781100	42.78	99.25	96	99.97	435618663	43550493993	42.67	98.52	94.81	99.98	435618663	43554649235	42.78	99.26	96.02	100	871755622	87175562200	42.73	98.87	95.39	99.98	871237326	87105143228	42.72	98.89	95.41
F102	100	388086113	38808611300	42.05	98.14	93.81	100	388086113	38808611300	42.04	98.97	94.96	99.97	387701374	38758923719	42.05	98.17	93.84	99.98	387701374	38763044075	42.03	98.99	94.99	100	776172226	77617222600	42.05	98.56	94.38	99.98	775402748	77521967794	42.04	98.58	94.41
F104	100	434628438	43462843800	41.78	98.25	94.13	100	434628438	43462843800	41.83	99.15	95.63	99.97	434350004	43422057517	41.78	98.28	94.16	99.98	434350004	43427411653	41.83	99.16	95.65	100	869256876	86925687600	41.81	98.7	94.88	99.98	868700008	86849469170	41.8	98.72	94.91
F132	100	2233449865	223344986500	38.37	97.81	92.71	100	2233449865	223344986500	38.4	98.29	93.26	99.96	2228140894	222734427116	38.36	97.85	92.77	99.97	2228140894	222748214035	38.38	98.33	93.32	100	4466899730	446689973000	38.38	98.05	92.98	99.97	4456281788	445482641151	38.37	98.09	93.04
F134	100	503227544	50322754400	48.3	98.66	94.53	100	503227544	50322754400	48.43	99.03	95.03	99.94	502728858	50244203557	48.29	98.68	94.56	99.95	502728858	50249704250	48.41	99.06	95.07	100	1006455088	100645508800	48.37	98.84	94.78	99.95	1005457716	100493907807	48.35	98.87	94.81
F141	100	2242057909	224205790900	43.65	96.32	89.57	100	2242057909	224205790900	43.83	96.93	90.36	99.94	2225269023	222396756819	43.64	96.42	89.72	99.95	2225269023	222419023399	43.81	97.04	90.53	100	4484115818	448411581800	43.74	96.62	89.97	99.95	4450538046	444815780218	43.72	96.73	90.13
F142	100	899778059	89977805900	41.57	97.68	92.48	100	899778059	89977805900	41.62	98.07	92.32	99.95	897155636	89672999171	41.55	97.73	92.54	99.96	897155636	89680344882	41.6	98.12	92.39	100	1799556118	179955611800	41.59	97.87	92.4	99.96	1794311272	179353344053	41.57	97.92	92.47
F146	100	3781245016	378124501600	42.11	96.53	90.16	100	3781245016	378124501600	42.16	97.45	91.57	99.95	3758393658	375632748023	42.09	96.62	90.28	99.96	3758393658	375680917704	42.13	97.53	91.7	100	7562490032	756249003200	42.14	96.99	90.86	99.95	7516787316	751313665727	42.11	97.08	90.99
F15	100	568168728	56816872800	41.4	97.27	91.7	100	568168728	56816872800	41.41	97.9	92.13	99.96	566027256	56579004593	41.38	97.33	91.78	99.97	566027256	56583010957	41.38	97.96	92.22	100	1136337456	113633745600	41.4	97.58	91.92	99.96	1132054512	113162015550	41.38	97.65	92
F150	100	1876286059	187628605900	39.58	97.59	91.67	100	1876286059	187628605900	39.64	97.77	90.71	99.96	1872868031	187216657349	39.56	97.63	91.72	99.97	1872868031	187223311375	39.63	97.81	90.77	100	3752572118	375257211800	39.61	97.68	91.19	99.96	3745736062	374439968724	39.6	97.72	91.25
F153	100	478299071	47829907100	41.97	98.35	94.39	100	478299071	47829907100	42.07	99.11	95.4	99.97	478016105	47787320876	41.97	98.38	94.42	99.98	478016105	47793153331	42.06	99.12	95.42	100	956598142	95659814200	42.02	98.73	94.9	99.98	956032210	95580474207	42.01	98.75	94.92
F156	100	2544878243	254487824300	42.31	97.53	91.77	100	2544878243	254487824300	42.33	97.94	91.65	99.96	2537979763	253694477566	42.3	97.58	91.84	99.97	2537979763	253712935577	42.32	97.99	91.71	100	5089756486	508975648600	42.32	97.74	91.71	99.96	5075959526	507407413143	42.31	97.79	91.78
F164	100	359842044	35984204400	41.67	98.16	93.88	100	359842044	35984204400	41.61	99.08	95.08	99.97	359606555	35948271583	41.66	98.19	93.91	99.98	359606555	35953837104	41.6	99.09	95.09	100	719684088	71968408800	41.64	98.62	94.48	99.97	719213110	71902108687	41.63	98.64	94.5
F167	100	486034504	48603450400	42.03	98.6	94.95	100	486034504	48603450400	42.07	99.29	95.92	99.97	485770583	48562812426	42.03	98.62	94.98	99.98	485770583	48568461123	42.07	99.3	95.94	100	972069008	97206900800	42.05	98.94	95.44	99.98	971541166	97131273549	42.05	98.96	95.46
F174	100	2469680341	246968034100	42.92	97.51	92.05	100	2469680341	246968034100	42.94	97.33	90.24	99.96	2459012189	245797823356	42.9	97.57	92.14	99.96	2459012189	245804055244	42.93	97.41	90.34	100	4939360682	493936068200	42.93	97.42	91.15	99.96	4918024378	491601878600	42.91	97.49	91.24
F178	100	415300981	41530098100	42.08	98.4	94.45	100	415300981	41530098100	42.07	99.14	95.39	99.97	415047489	41492212320	42.08	98.42	94.47	99.98	415047489	41497296802	42.07	99.15	95.41	100	830601962	83060196200	42.08	98.77	94.92	99.98	830094978	82989509122	42.07	98.79	94.94
F185	100	474231433	47423143300	42.14	98.35	94.47	100	474231433	47423143300	42.14	99.17	95.77	99.97	473932450	47379168952	42.13	98.38	94.5	99.98	473932450	47385286563	42.14	99.19	95.78	100	948462866	94846286600	42.14	98.76	95.12	99.98	947864900	94764455515	42.14	98.78	95.14
F186	100	468782508	46878250800	41.94	98.45	94.67	100	468782508	46878250800	41.9	99.17	95.61	99.97	468512311	46837590491	41.94	98.47	94.7	99.98	468512311	46843212500	41.89	99.19	95.63	100	937565016	93756501600	41.92	98.81	95.14	99.98	937024622	93680802991	41.91	98.83	95.16
F187	100	421760078	42176007800	42	98.28	94.25	100	421760078	42176007800	41.99	99.04	95.11	99.97	421484950	42136006889	42	98.31	94.28	99.98	421484950	42141101937	41.99	99.06	95.13	100	843520156	84352015600	42	98.66	94.68	99.98	842969900	84277108826	42	98.68	94.71
F191	100	414465170	41446517000	41.95	98.69	95.27	100	414465170	41446517000	41.85	98.95	94.66	99.97	414148292	41403906761	41.95	98.71	95.29	99.97	414148292	41403977659	41.85	98.97	94.68	100	828930340	82893034000	41.9	98.82	94.96	99.97	828296584	82807884420	41.9	98.84	94.99
F201	100	466136417	46613641700	41.95	98.83	95.66	100	466136417	46613641700	41.98	99.13	95.58	99.98	465815392	46570843008	41.94	98.85	95.69	99.98	465815392	46570954383	41.98	99.15	95.61	100	932272834	93227283400	41.96	98.98	95.62	99.98	931630784	93141797391	41.96	99	95.65
F209	100	363195987	36319598700	41.85	98.74	95.37	100	363195987	36319598700	41.78	99.02	95.07	99.98	362931084	36284405027	41.84	98.76	95.39	99.98	362931084	36284430241	41.78	99.04	95.1	100	726391974	72639197400	41.81	98.88	95.22	99.98	725862168	72568835268	41.81	98.9	95.25
F210	100	410053413	41005341300	42.24	98.67	95.26	100	410053413	41005341300	42.25	98.9	94.6	99.98	409739448	40965043278	42.24	98.7	95.28	99.98	409739448	40964594521	42.24	98.92	94.63	100	820106826	82010682600	42.24	98.79	94.93	99.98	819478896	81929637799	42.24	98.81	94.95
F213	100	437475558	43747555800	42.22	98.83	95.58	100	437475558	43747555800	42.17	99.12	95.37	99.98	437159971	43705333765	42.22	98.85	95.6	99.98	437159971	43705545555	42.17	99.15	95.4	100	874951116	87495111600	42.2	98.98	95.47	99.98	874319942	87410879320	42.19	99	95.5
F214	100	445377271	44537727100	43.5	98.84	95.66	100	445377271	44537727100	43.54	99.14	95.38	99.97	445045876	44492978330	43.49	98.86	95.69	99.97	445045876	44493385164	43.53	99.16	95.41	100	890754542	89075454200	43.52	98.99	95.52	99.97	890091752	88986363494	43.51	99.01	95.55
F218	100	496425555	49642555500	42.62	98.86	95.65	100	496425555	49642555500	42.64	99.2	95.77	99.97	496080722	49594790533	42.61	98.87	95.68	99.97	496080722	49595333784	42.64	99.22	95.79	100	992851110	99285111000	42.63	99.03	95.71	99.97	992161444	99190124317	42.63	99.05	95.73
F222	100	513204257	51320425700	42.18	98.78	95.39	100	513204257	51320425700	42.07	99.02	95.02	99.97	512820774	51269185816	42.17	98.8	95.42	99.97	512820774	51268833500	42.07	99.04	95.05	100	1026408514	102640851400	42.12	98.9	95.21	99.97	1025641548	102538019316	42.12	98.92	95.23
F223	100	382879999	38287999900	41.8	98.75	95.43	100	382879999	38287999900	41.76	99.04	95.1	99.98	382604363	38251415259	41.8	98.77	95.45	99.98	382604363	38251454935	41.76	99.06	95.13	100	765759998	76575999800	41.78	98.89	95.26	99.98	765208726	76502870194	41.78	98.92	95.29
F234	100	398534258	39853425800	42.42	98.72	95.38	100	398534258	39853425800	42.35	99.07	95.28	99.97	398167894	39805988357	42.41	98.75	95.41	99.98	398167894	39807344251	42.34	99.09	95.31	100	797068516	79706851600	42.38	98.9	95.33	99.97	796335788	79613332608	42.38	98.92	95.36
F239	100	424829949	42482994900	42.4	98.76	95.44	100	424829949	42482994900	42.34	99.01	94.91	99.97	424523555	42441721364	42.4	98.78	95.46	99.98	424523555	42441915360	42.33	99.03	94.94	100	849659898	84965989800	42.37	98.88	95.17	99.98	849047110	84883636724	42.37	98.9	95.2
F240	100	455757512	45575751200	42.18	98.73	95.4	100	455757512	45575751200	42.16	99.01	95.05	99.97	455413465	45529717983	42.17	98.75	95.42	99.97	455413465	45529720729	42.15	99.03	95.08	100	911515024	91151502400	42.17	98.87	95.22	99.97	910826930	91059438712	42.16	98.89	95.25
F273	100	381992586	38199258600	43.13	98.77	95.6	100	381992586	38199258600	43.07	99.09	95.43	99.98	381696294	38161501315	43.13	98.79	95.62	99.98	381696294	38161332833	43.07	99.11	95.46	100	763985172	76398517200	43.1	98.93	95.52	99.98	763392588	76322834148	43.1	98.95	95.54
F29	100	629443506	62944350600	42.42	97.36	91.95	100	629443506	62944350600	42.42	97.86	92.14	99.96	627082910	62681479983	42.41	97.42	92.02	99.96	627082910	62684797755	42.4	97.93	92.24	100	1258887012	125888701200	42.42	97.61	92.05	99.96	1254165820	125366277738	42.4	97.67	92.13
F298	100	407049117	40704911700	42.47	98.4	94.44	100	407049117	40704911700	42.46	98.65	94.17	99.97	405702687	40558211275	42.46	98.44	94.49	99.97	405702687	40558991497	42.45	98.72	94.25	100	814098234	81409823400	42.46	98.53	94.3	99.97	811405374	81117202772	42.46	98.58	94.37
F302	100	1913200539	191320053900	44.38	97.06	90.94	100	1913200539	191320053900	44.32	97.21	89.42	99.95	1905112453	190418470227	44.35	97.12	91.02	99.96	1905112453	190427537849	44.29	97.28	89.52	100	3826401078	382640107800	44.35	97.13	90.18	99.95	3810224906	380846008076	44.32	97.2	90.27
F307	100	806987297	80698729700	41.06	98.66	94.96	100	806987297	80698729700	41.14	98.01	92.95	99.97	805265670	80502718506	41.04	98.68	95	99.96	805265670	80492034066	41.12	98.06	93.02	100	1613974594	161397459400	41.1	98.33	93.96	99.96	1610531340	160994752572	41.08	98.37	94.01
F31	100	916838941	91683894100	44.77	97.69	92.73	100	916838941	91683894100	44.79	97.82	92.13	99.95	912291952	91184087121	44.71	97.75	92.8	99.95	912291952	91181699028	44.72	97.9	92.24	100	1833677882	183367788200	44.78	97.76	92.43	99.95	1824583904	182365786149	44.71	97.83	92.52
F318	100	718085836	71808583600	52.62	97.14	91.36	100	718085836	71808583600	52.72	96.68	89.14	99.93	711972188	71144081150	52.54	97.23	91.47	99.92	711972188	71141075288	52.62	96.82	89.33	100	1436171672	143617167200	52.67	96.91	90.25	99.92	1423944376	142285156438	52.58	97.02	90.4
F323	100	380570989	38057098900	42.01	98.33	94.33	100	380570989	38057098900	42.02	96.94	90.33	99.97	379672896	37955099704	42	98.37	94.38	99.95	379672896	37948474593	42.01	97	90.4	100	761141978	76114197800	42.01	97.64	92.33	99.96	759345792	75903574297	42	97.68	92.39
F328	100	410716811	41071681100	42.17	98.87	95.5	100	410716811	41071681100	42.23	97.3	91.19	99.97	410184705	41006336933	42.16	98.88	95.53	99.95	410184705	40998268474	42.22	97.35	91.24	100	821433622	82143362200	42.2	98.08	93.34	99.96	820369410	82004605407	42.19	98.12	93.38
F33	100	336154287	33615428700	42.24	97.43	92	100	336154287	33615428700	42.22	97.47	91.1	99.96	334668938	33451851766	42.22	97.49	92.07	99.95	334668938	33449183960	42.2	97.55	91.21	100	672308574	67230857400	42.23	97.45	91.55	99.95	669337876	66901035726	42.21	97.52	91.64
F335	100	367225504	36722550400	41.58	98.73	95.3	100	367225504	36722550400	41.59	96.99	90.63	99.97	366691856	36659806399	41.57	98.75	95.32	99.95	366691856	36651451998	41.58	97.04	90.69	100	734451008	73445100800	41.58	97.86	92.96	99.96	733383712	73311258397	41.57	97.89	93.01
F347	100	349091391	34909139100	42.16	98.67	95.12	100	349091391	34909139100	42.19	96.94	90.42	99.98	348553890	34846707070	42.16	98.69	95.14	99.95	348553890	34838559608	42.18	97	90.49	100	698182782	69818278200	42.18	97.8	92.77	99.96	697107780	69685266678	42.17	97.84	92.82
F351	100	370360096	37036009600	42.45	98.71	95.09	100	370360096	37036009600	42.49	96.99	90.59	99.97	369818708	36972220253	42.44	98.73	95.12	99.95	369818708	36964057323	42.48	97.04	90.65	100	740720192	74072019200	42.47	97.85	92.84	99.96	739637416	73936277576	42.46	97.88	92.88
F355	100	400587703	40058770300	42.32	98.72	95.27	100	400587703	40058770300	42.33	99.09	95.45	99.98	400388227	40031798306	42.31	98.74	95.28	99.98	400388227	40032102989	42.33	99.1	95.47	100	801175406	80117540600	42.32	98.9	95.36	99.98	800776454	80063901295	42.32	98.92	95.38
F356	100	438965750	43896575000	42.46	98.61	94.93	100	438965750	43896575000	42.47	98.98	94.99	99.98	438685109	43860260789	42.46	98.62	94.95	99.98	438685109	43860056150	42.47	99	95.01	100	877931500	87793150000	42.47	98.79	94.96	99.98	877370218	87720316939	42.46	98.81	94.98
F378	100	483801009	48380100900	42.25	98.78	95.41	100	483801009	48380100900	42.22	99.13	95.58	99.98	483572769	48347602352	42.25	98.8	95.43	99.98	483572769	48348103140	42.22	99.15	95.59	100	967602018	96760201800	42.23	98.96	95.49	99.98	967145538	96695705492	42.23	98.97	95.51
F381	100	357837994	35783799400	43	98.84	95.55	100	357837994	35783799400	42.96	99.17	95.7	99.98	357644709	35757714547	43	98.85	95.57	99.98	357644709	35758048364	42.96	99.18	95.72	100	715675988	71567598800	42.98	99	95.62	99.98	715289418	71515762911	42.98	99.02	95.64
F382	100	416233729	41623372900	42.67	98.69	95.23	100	416233729	41623372900	42.65	99.18	95.75	99.98	416011906	41593348409	42.67	98.7	95.25	99.98	416011906	41594345862	42.65	99.19	95.77	100	832467458	83246745800	42.66	98.93	95.49	99.98	832023812	83187694271	42.66	98.95	95.51
F39	100	427866334	42786633400	44.01	97.82	93.21	100	427866334	42786633400	44.03	98.07	93.34	99.95	426028615	42580844598	43.98	97.88	93.29	99.94	426028615	42578454182	44	98.15	93.44	100	855732668	85573266800	44.02	97.94	93.27	99.95	852057230	85159298780	43.99	98.01	93.37
F47	100	815903008	81590300800	45.98	98.37	94.25	100	815903008	81590300800	46.05	99	95.53	99.96	814402627	81411022800	45.97	98.4	94.29	99.97	814402627	81415718486	46.03	99.04	95.58	100	1631806016	163180601600	46.02	98.69	94.89	99.97	1628805254	162826741286	46	98.72	94.93
F69	100	478729161	47872916100	44.08	98.45	94.72	100	478729161	47872916100	44.12	99.18	96.01	99.97	478419838	47829087018	44.08	98.47	94.75	99.98	478419838	47833489374	44.11	99.2	96.03	100	957458322	95745832200	44.1	98.82	95.37	99.98	956839676	95662576392	44.1	98.84	95.39
F73	100	2673676926	267367692600	42.15	97.7	92.39	100	2673676926	267367692600	42.23	98	92.4	99.96	2662980106	266195993473	42.14	97.77	92.47	99.97	2662980106	266204811714	42.22	98.06	92.49	100	5347353852	534735385200	42.19	97.85	92.39	99.96	5325960212	532400805187	42.18	97.92	92.48
F79	100	978486110	97848611000	44.51	98.3	93.94	100	978486110	97848611000	44.61	98.52	93.77	99.97	976667590	97636270676	44.5	98.33	93.98	99.97	976667590	97639189954	44.6	98.56	93.82	100	1956972220	195697222000	44.56	98.41	93.86	99.97	1953335180	195275460630	44.55	98.45	93.9
G257	100	374460111	37446011100	41.83	97.98	94.08	100	374460111	37446011100	41.72	98.27	93.35	99.98	373947577	37386022429	41.82	98	94.1	99.97	373947577	37384351140	41.71	98.3	93.39	100	748920222	74892022200	41.77	98.13	93.71	99.97	747895154	74770373569	41.77	98.15	93.75
H213	100	400952303	40095230300	42.2	97.99	94.27	100	400952303	40095230300	42.05	98.43	93.75	99.98	400615483	40054077852	42.19	98.01	94.29	99.98	400615483	40052795011	42.05	98.45	93.78	100	801904606	80190460600	42.12	98.21	94.01	99.98	801230966	80106872863	42.12	98.23	94.04
H569	100	354984717	35498471700	41.78	98.01	94.33	100	354984717	35498471700	41.72	98.3	93.3	99.98	354673577	35461168378	41.78	98.03	94.35	99.98	354673577	35459440988	41.72	98.32	93.33	100	709969434	70996943400	41.75	98.16	93.81	99.98	709347154	70920609366	41.75	98.18	93.84
Lola	100	426378244	42637824400	45.36	99.42	97.18	100	426378244	42637824400	45.29	98.99	95.48	99.98	426150946	42604834575	45.35	99.43	97.19	99.97	426150946	42601627910	45.29	99.01	95.5	100	852756488	85275648800	45.33	99.2	96.33	99.97	852301892	85206462485	45.32	99.22	96.35
Lupe	100	528396508	52839650800	44.72	99.41	97.32	100	528396508	52839650800	44.65	98.99	95.56	99.98	528095923	52799224899	44.72	99.42	97.34	99.97	528095923	52795765939	44.64	99.01	95.58	100	1056793016	105679301600	44.69	99.2	96.44	99.98	1056191846	105594990838	44.68	99.21	96.46
M10	100	394425981	39442598100	44.63	98.72	95.29	100	394425981	39442598100	44.62	99.06	95.28	99.98	394209118	39413388910	44.62	98.73	95.31	99.98	394209118	39413543355	44.62	99.08	95.3	100	788851962	78885196200	44.62	98.89	95.29	99.98	788418236	78826932265	44.62	98.9	95.31
M109	100	355544371	35554437100	43.4	98.68	95.23	100	355544371	35554437100	43.32	99.01	95.45	99.98	355220321	35514670521	43.39	98.7	95.25	99.98	355220321	35515003730	43.31	99.03	95.48	100	711088742	71108874200	43.36	98.84	95.34	99.98	710440642	71029674251	43.35	98.86	95.37
M11	100	453407086	45340708600	44.24	98.82	95.64	100	453407086	45340708600	44.26	99.14	95.74	99.98	453158311	45308204026	44.24	98.83	95.66	99.98	453158311	45308348355	44.26	99.15	95.76	100	906814172	90681417200	44.25	98.98	95.69	99.98	906316622	90616552381	44.25	98.99	95.71
M110	100	348680247	34868024700	46.96	99.13	96.09	100	348680247	34868024700	46.9	99.09	94.76	99.98	348527284	34845097272	46.96	99.14	96.1	99.98	348527284	34844629401	46.9	99.11	94.78	100	697360494	69736049400	46.93	99.11	95.42	99.98	697054568	69689726673	46.93	99.13	95.44
M112	100	457506505	45750650500	42.06	99.14	96.34	100	457506505	45750650500	42.07	99.2	95.52	99.99	457350194	45728293499	42.05	99.15	96.35	99.99	457350194	45728330938	42.07	99.22	95.53	100	915013010	91501301000	42.06	99.17	95.93	99.99	914700388	91456624437	42.06	99.18	95.94
M12	100	492394480	49239448000	44.97	98.71	95.31	100	492394480	49239448000	45	99.04	95.34	99.98	492128422	49204043506	44.97	98.72	95.33	99.98	492128422	49204119057	44.99	99.06	95.36	100	984788960	98478896000	44.98	98.88	95.33	99.98	984256844	98408162563	44.98	98.89	95.35
M13	100	376422231	37642223100	43.41	98.65	95.16	100	376422231	37642223100	43.43	99.02	95.2	99.98	376223209	37615854881	43.41	98.66	95.18	99.98	376223209	37616126737	43.43	99.04	95.22	100	752844462	75284446200	43.42	98.84	95.18	99.98	752446418	75231981618	43.42	98.85	95.2
M141	100	368998936	36899893600	41.94	98.83	95.7	100	368998936	36899893600	42.05	97.39	91.53	99.98	368520635	36843678306	41.93	98.85	95.73	99.96	368520635	36836519157	42.04	97.44	91.59	100	737997872	73799787200	42	98.11	93.62	99.97	737041270	73680197463	41.99	98.14	93.66
M142	100	471736126	47173612600	42.85	99.1	96.09	100	471736126	47173612600	42.82	99.14	95.19	99.98	471502372	47142347688	42.85	99.11	96.1	99.98	471502372	47141460933	42.81	99.16	95.21	100	943472252	94347225200	42.83	99.12	95.64	99.98	943004744	94283808621	42.83	99.13	95.66
M144	100	387603343	38760334300	42.31	99.18	96.4	100	387603343	38760334300	42.24	99.23	95.56	99.98	387472946	38740710341	42.3	99.19	96.41	99.98	387472946	38740731272	42.23	99.24	95.57	100	775206686	77520668600	42.27	99.2	95.98	99.98	774945892	77481441613	42.27	99.21	95.99
M16	100	440258346	44025834600	45.16	98.67	95.24	100	440258346	44025834600	45.14	99.02	95.34	99.98	440009432	43992603858	45.16	98.69	95.26	99.98	440009432	43992891370	45.14	99.04	95.36	100	880516692	88051669200	45.15	98.85	95.29	99.98	880018864	87985495228	45.15	98.86	95.31
M16-1	100	406159489	40615948900	44.87	98.29	94.18	100	406159489	40615948900	44.87	99.01	94.9	99.97	405888015	40575337413	44.87	98.32	94.21	99.98	405888015	40580267683	44.87	99.03	94.92	100	812318978	81231897800	44.87	98.65	94.54	99.97	811776030	81155605096	44.87	98.67	94.57
M160	100	450673424	45067342400	42.05	99.23	96.61	100	450673424	45067342400	42.01	99.28	95.92	99.98	450502988	45043118757	42.05	99.24	96.62	99.98	450502988	45042869869	42	99.29	95.93	100	901346848	90134684800	42.03	99.26	96.26	99.98	901005976	90085988626	42.03	99.27	96.27
M17	100	374037685	37403768500	44.51	98.75	95.43	100	374037685	37403768500	44.5	99.08	95.46	99.98	373827434	37375705570	44.51	98.77	95.44	99.98	373827434	37375763449	44.49	99.1	95.48	100	748075370	74807537000	44.51	98.92	95.44	99.98	747654868	74751469019	44.5	98.93	95.46
M175	100	401176017	40117601700	42.38	98.84	95.73	100	401176017	40117601700	42.33	99.14	95.68	99.98	400898072	40080516775	42.37	98.86	95.75	99.98	400898072	40080687730	42.33	99.16	95.7	100	802352034	80235203400	42.35	98.99	95.7	99.98	801796144	80161204505	42.35	99.01	95.72
M176	100	3179121627	317912162700	41.18	97.06	90.65	100	3179121627	317912162700	41.2	97.38	89.68	99.96	3166918132	316549427618	41.17	97.14	90.75	99.96	3166918132	316573653602	41.19	97.44	89.77	100	6358243254	635824325400	41.19	97.22	90.17	99.96	6333836264	633123081220	41.18	97.29	90.26
M179	100	404534722	40453472200	44.44	99.12	96.27	100	404534722	40453472200	44.41	99.15	95.3	99.99	404382432	40432450410	44.44	99.13	96.28	99.98	404382432	40432139769	44.4	99.16	95.32	100	809069444	80906944400	44.42	99.14	95.79	99.99	808764864	80864590179	44.42	99.15	95.8
M187	100	336600528	33660052800	42.67	99.39	97.21	100	336600528	33660052800	42.65	99.25	95.77	99.99	336475730	33643799362	42.67	99.4	97.22	99.99	336475730	33643240556	42.65	99.27	95.78	100	673201056	67320105600	42.66	99.32	96.49	99.99	672951460	67287039918	42.66	99.33	96.5
M193	100	394443363	39444336300	44.03	99.31	97	100	394443363	39444336300	43.99	99.1	95.2	99.99	394283985	39423130416	44.03	99.32	97.01	99.98	394283985	39422155694	43.99	99.12	95.22	100	788886726	78888672600	44.01	99.21	96.1	99.99	788567970	78845286110	44.01	99.22	96.11
M20	100	475951746	47595174600	44.1	98.72	95.36	100	475951746	47595174600	44.1	99.06	95.49	99.98	475660585	47557181253	44.09	98.73	95.37	99.98	475660585	47556901531	44.09	99.08	95.52	100	951903492	95190349200	44.1	98.89	95.42	99.98	951321170	95114082784	44.09	98.91	95.44
M204	100	427813041	42781304100	42.58	99.35	97	100	427813041	42781304100	42.56	99.28	95.79	99.99	427663388	42760839321	42.58	99.36	97.01	99.99	427663388	42760295382	42.56	99.29	95.8	100	855626082	85562608200	42.57	99.31	96.39	99.99	855326776	85521134703	42.57	99.32	96.41
M22	100	501182910	50118291000	43.87	98.69	95.2	100	501182910	50118291000	43.89	99.04	95.32	99.98	500872474	50077536330	43.87	98.7	95.21	99.98	500872474	50077317226	43.88	99.06	95.34	100	1002365820	100236582000	43.88	98.86	95.26	99.98	1001744948	100154853556	43.87	98.88	95.28
M240	100	472701692	47270169200	42.93	99.34	96.72	100	472701692	47270169200	42.92	99.23	95.48	99.98	472522916	47244797814	42.92	99.35	96.74	99.98	472522916	47243957538	42.91	99.24	95.49	100	945403384	94540338400	42.92	99.28	96.1	99.98	945045832	94488755352	42.92	99.29	96.11
M248	100	417073240	41707324000	42.24	99.33	96.84	100	417073240	41707324000	42.25	99.18	95.29	99.99	416922434	41686739061	42.24	99.34	96.85	99.98	416922434	41685963165	42.24	99.19	95.31	100	834146480	83414648000	42.25	99.26	96.06	99.99	833844868	83372702226	42.24	99.27	96.08
M251	100	399401467	39940146700	42.38	99.03	96.22	100	399401467	39940146700	42.37	98.77	94.67	99.97	399165544	39905631985	42.38	99.05	96.24	99.97	399165544	39906553740	42.36	98.79	94.69	100	798802934	79880293400	42.37	98.9	95.44	99.97	798331088	79812185725	42.37	98.92	95.47
M254	100	483358284	48335828400	42.34	98.7	95.38	100	483358284	48335828400	42.31	99	95.04	99.98	482992022	48288028570	42.33	98.72	95.41	99.98	482992022	48288200992	42.3	99.02	95.06	100	966716568	96671656800	42.32	98.85	95.21	99.98	965984044	96576229562	42.32	98.87	95.23
M28	100	393971514	39397151400	43.27	96.91	90.29	100	393971514	39397151400	43.35	97.02	89.31	99.95	392436665	39223983835	43.26	96.97	90.37	99.94	392436665	39221600570	43.33	97.11	89.42	100	787943028	78794302800	43.31	96.96	89.8	99.95	784873330	78445584405	43.29	97.04	89.89
M4	100	441145346	44114534600	44.39	98.67	95.03	100	441145346	44114534600	44.4	99.02	95.09	99.98	440897296	44080795419	44.39	98.68	95.04	99.98	440897296	44080814089	44.4	99.03	95.11	100	882290692	88229069200	44.4	98.84	95.06	99.98	881794592	88161609508	44.39	98.86	95.08
M50	100	439793619	43979361900	45.47	98.72	95.24	100	439793619	43979361900	45.46	98.99	95	99.98	439550481	43946263167	45.46	98.73	95.25	99.98	439550481	43946109802	45.45	99.01	95.02	100	879587238	87958723800	45.46	98.85	95.12	99.98	879100962	87892372969	45.46	98.87	95.14
M583	100	369743110	36974311000	43.7	97.73	93.05	100	369743110	36974311000	43.63	98.19	92.59	99.97	369386520	36927291776	43.7	97.76	93.08	99.98	369386520	36929523413	43.63	98.22	92.62	100	739486220	73948622000	43.67	97.96	92.82	99.97	738773040	73856815189	43.66	97.99	92.85
M70	100	385457346	38545734600	42.33	98.82	95.55	100	385457346	38545734600	42.28	99.03	95.34	99.98	385256006	38518670748	42.32	98.83	95.56	99.98	385256006	38518696778	42.28	99.05	95.36	100	770914692	77091469200	42.3	98.93	95.45	99.98	770512012	77037367526	42.3	98.94	95.46
M72	100	409688871	40968887100	45.38	98.62	94.94	100	409688871	40968887100	45.31	98.98	95.05	99.98	409449655	40936022056	45.38	98.63	94.96	99.98	409449655	40936606749	45.31	99	95.07	100	819377742	81937774200	45.35	98.8	95	99.98	818899310	81872628805	45.34	98.82	95.02
M75	100	350837382	35083738200	42.73	98.64	94.97	100	350837382	35083738200	42.65	98.88	94.58	99.98	350642439	35057482411	42.72	98.66	94.99	99.98	350642439	35057590331	42.65	98.9	94.6	100	701674764	70167476400	42.69	98.76	94.78	99.98	701284878	70115072742	42.69	98.78	94.8
M750	100	425374441	42537444100	44.11	99.32	96.86	100	425374441	42537444100	44.11	99.33	95.88	99.98	425217578	42514787800	44.1	99.33	96.87	99.98	425217578	42514549286	44.11	99.34	95.9	100	850748882	85074888200	44.11	99.32	96.37	99.98	850435156	85029337086	44.1	99.33	96.38
M77	100	437621363	43762136300	44.19	98.79	95.46	100	437621363	43762136300	44.12	99.01	95.24	99.98	437376286	43729037158	44.18	98.81	95.48	99.98	437376286	43728983568	44.12	99.02	95.26	100	875242726	87524272600	44.15	98.9	95.35	99.98	874752572	87458020726	44.15	98.92	95.37
M778	100	415339092	41533909200	42.79	99.33	96.98	100	415339092	41533909200	42.79	99.4	96.32	99.99	415179661	41512242785	42.79	99.34	96.99	99.99	415179661	41511778746	42.79	99.41	96.33	100	830678184	83067818400	42.79	99.37	96.65	99.99	830359322	83024021531	42.79	99.38	96.66
M780	100	356630592	35663059200	42.03	98.23	94.38	100	356630592	35663059200	41.93	99.13	95.33	99.97	356356342	35626141966	42.03	98.25	94.41	99.99	356356342	35631013683	41.93	99.15	95.35	100	713261184	71326118400	41.98	98.68	94.85	99.98	712712684	71257155649	41.98	98.7	94.88
M86	100	357448746	35744874600	44.03	98.22	93.85	100	357448746	35744874600	43.92	98.6	93.9	99.97	356840410	35674173014	44.02	98.25	93.89	99.97	356840410	35674922149	43.91	98.63	93.94	100	714897492	71489749200	43.97	98.41	93.87	99.97	713680820	71349095163	43.97	98.44	93.92
N410	100	371047293	37104729300	42.09	99.07	95.95	100	371047293	37104729300	42.05	98.36	92.56	99.98	370882693	37082678528	42.09	99.09	95.97	99.98	370882693	37079260174	42.05	98.38	92.59	100	742094586	74209458600	42.07	98.72	94.26	99.98	741765386	74161938702	42.07	98.73	94.28
N513	100	415096380	41509638000	41.59	98.65	94.82	100	415096380	41509638000	41.54	98.38	92.34	99.98	414896011	41481881356	41.58	98.67	94.84	99.98	414896011	41480981057	41.54	98.4	92.36	100	830192760	83019276000	41.56	98.51	93.58	99.98	829792022	82962862413	41.56	98.53	93.6
N796	100	432621104	43262110400	42.39	98.7	95.37	100	432621104	43262110400	42.48	98.81	94.67	99.97	432344319	43223506424	42.39	98.72	95.39	99.98	432344319	43226355742	42.48	98.83	94.69	100	865242208	86524220800	42.44	98.75	95.02	99.98	864688638	86449862166	42.44	98.78	95.04
O176	100	390686839	39068683900	42.37	97.76	93.18	100	390686839	39068683900	42.27	98.44	93.54	99.97	390329075	39021372053	42.37	97.79	93.21	99.98	390329075	39024607457	42.27	98.46	93.57	100	781373678	78137367800	42.32	98.1	93.36	99.97	780658150	78045979510	42.32	98.13	93.39
O203	100	466191591	46619159100	42.99	99	96.14	100	466191591	46619159100	43.03	98.73	94.49	99.98	465924195	46581614094	42.99	99.02	96.16	99.98	465924195	46582841649	43.03	98.75	94.52	100	932383182	93238318200	43.01	98.86	95.32	99.98	931848390	93164455743	43.01	98.88	95.34
O284	100	416895283	41689528300	42.56	98.01	93.78	100	416895283	41689528300	42.48	98.51	93.86	99.97	416540293	41641779212	42.55	98.04	93.81	99.98	416540293	41644374830	42.48	98.53	93.89	100	833790566	83379056600	42.52	98.26	93.82	99.97	833080586	83286154042	42.51	98.29	93.85
O585	100	326101006	32610100600	41.92	99.1	96.06	100	326101006	32610100600	41.88	98.44	92.92	99.99	325959902	32591604425	41.92	99.11	96.07	99.98	325959902	32588755780	41.88	98.46	92.94	100	652202012	65220201200	41.9	98.77	94.49	99.98	651919804	65180360205	41.9	98.78	94.51
O7273	100	393042996	39304299600	42.12	98.89	95.82	100	393042996	39304299600	42.2	97.19	91.14	99.98	392507987	39242632421	42.12	98.9	95.84	99.96	392507987	39233822438	42.19	97.24	91.2	100	786085992	78608599200	42.16	98.04	93.48	99.97	785015974	78476454859	42.15	98.07	93.52
O80	100	512748302	51274830200	42.52	98.35	94.68	100	512748302	51274830200	42.53	99.22	95.91	99.97	512352277	51220463214	42.52	98.38	94.71	99.98	512352277	51226794277	42.52	99.24	95.92	100	1025496604	102549660400	42.53	98.79	95.29	99.98	1024704554	102447257491	42.52	98.81	95.32
O968	100	405440977	40544097700	41.95	98.83	95.41	100	405440977	40544097700	41.89	98.6	93.4	99.98	405219567	40513981550	41.94	98.85	95.43	99.98	405219567	40513203607	41.88	98.62	93.43	100	810881954	81088195400	41.92	98.71	94.41	99.98	810439134	81027185157	41.91	98.73	94.43
P101	100	423496411	42349641100	42	97.87	93.37	100	423496411	42349641100	41.9	98.52	93.7	99.97	423090001	42295637188	41.99	97.9	93.41	99.98	423090001	42298650204	41.89	98.54	93.72	100	846992822	84699282200	41.95	98.2	93.54	99.97	846180002	84594287392	41.94	98.22	93.57
P102	100	448127297	44812729700	42.01	99.33	97.05	100	448127297	44812729700	41.96	99.17	95.5	99.99	447938566	44788551514	42.01	99.34	97.06	99.99	447938566	44787325149	41.96	99.18	95.51	100	896254594	89625459400	41.99	99.25	96.27	99.99	895877132	89575876663	41.99	99.26	96.29
P108	100	464601324	46460132400	42.18	99.32	96.9	100	464601324	46460132400	42.19	99.17	95.36	99.99	464431173	46436750804	42.18	99.33	96.91	99.98	464431173	46435842687	42.19	99.18	95.38	100	929202648	92920264800	42.19	99.24	96.13	99.99	928862346	92872593491	42.18	99.25	96.14
P109	100	411248446	41124844600	41.7	97.84	93.29	100	411248446	41124844600	41.63	98.28	92.93	99.97	410878682	41075578897	41.7	97.87	93.32	99.98	410878682	41078098991	41.62	98.3	92.95	100	822496892	82249689200	41.66	98.06	93.11	99.97	821757364	82153677888	41.66	98.08	93.14
P110	100	436879752	43687975200	42.32	99.36	96.97	100	436879752	43687975200	42.31	99.24	95.73	99.99	436708364	43664593128	42.32	99.37	96.98	99.98	436708364	43663788725	42.31	99.26	95.75	100	873759504	87375950400	42.32	99.3	96.35	99.98	873416728	87328381853	42.31	99.31	96.37
P113	100	436224150	43622415000	42.05	97.54	92.45	100	436224150	43622415000	41.98	98.1	92.17	99.96	435700362	43553908704	42.04	97.57	92.49	99.97	435700362	43556918712	41.97	98.13	92.21	100	872448300	87244830000	42.01	97.82	92.31	99.97	871400724	87110827416	42.01	97.85	92.35
P114	100	387271019	38727101900	41.6	97.13	91.09	100	387271019	38727101900	41.58	97.27	90.32	99.96	385544406	38537124218	41.58	97.19	91.17	99.95	385544406	38535568772	41.56	97.36	90.44	100	774542038	77454203800	41.59	97.2	90.71	99.95	771088812	77072692990	41.57	97.28	90.8
P116	100	381917956	38191795600	41.98	97.71	93	100	381917956	38191795600	41.88	98.29	93.03	99.97	381562835	38144265880	41.97	97.74	93.03	99.98	381562835	38147235866	41.87	98.31	93.05	100	763835912	76383591200	41.93	98	93.01	99.97	763125670	76291501746	41.92	98.02	93.04
P117	100	407485026	40748502600	41.89	97.31	91.59	100	407485026	40748502600	41.92	97.59	91.53	99.96	405687411	40550550060	41.88	97.37	91.67	99.95	405687411	40549352909	41.89	97.68	91.64	100	814970052	81497005200	41.91	97.45	91.56	99.95	811374822	81099902969	41.89	97.52	91.66
P120	100	404524033	40452403300	41.81	97.67	92.86	100	404524033	40452403300	41.75	98.02	91.95	99.97	404041426	40390011774	41.81	97.7	92.9	99.96	404041426	40386012524	41.75	98.07	92	100	809048066	80904806600	41.78	97.85	92.41	99.96	808082852	80776024298	41.78	97.88	92.45
P123	100	470170173	47017017300	42.12	99.35	96.87	100	470170173	47017017300	42.11	99.31	95.75	99.98	470005089	46993137790	42.12	99.36	96.88	99.98	470005089	46992575741	42.11	99.32	95.77	100	940340346	94034034600	42.12	99.33	96.31	99.98	940010178	93985713531	42.11	99.34	96.32
P124	100	430010372	43001037200	42.08	99.28	96.87	100	430010372	43001037200	42.1	99.1	95.26	99.99	429849039	42980040608	42.08	99.29	96.89	99.99	429849039	42979107454	42.09	99.11	95.27	100	860020744	86002074400	42.09	99.19	96.07	99.99	859698078	85959148062	42.09	99.2	96.08
P129	100	392753901	39275390100	42.81	98.94	95.76	100	392753901	39275390100	42.9	98.6	93.84	99.97	392529929	39240643285	42.81	98.97	95.78	99.97	392529929	39241643855	42.9	98.62	93.86	100	785507802	78550780200	42.86	98.77	94.8	99.97	785059858	78482287140	42.86	98.79	94.82
P134	100	362475151	36247515100	41.59	97.52	92.62	100	362475151	36247515100	41.5	97.84	91.56	99.97	362021724	36190189647	41.59	97.55	92.66	99.97	362021724	36191183473	41.5	97.87	91.6	100	724950302	72495030200	41.55	97.68	92.09	99.97	724043448	72381373120	41.54	97.71	92.13
P135	100	353288375	35328837500	41.72	96.98	90.6	100	353288375	35328837500	41.79	97.07	89.62	99.95	351634809	35146575361	41.7	97.04	90.69	99.95	351634809	35144317365	41.76	97.16	89.74	100	706576750	70657675000	41.75	97.02	90.11	99.95	703269618	70290892726	41.73	97.1	90.21
P137	100	407326694	40732669400	41.84	98.36	94.76	100	407326694	40732669400	41.82	99.22	95.98	99.97	406904948	40678806910	41.83	98.39	94.79	99.98	406904948	40683528689	41.82	99.23	96	100	814653388	81465338800	41.83	98.79	95.37	99.98	813809896	81362335599	41.83	98.81	95.4
P139	100	374490852	37449085200	41.48	96.72	90.02	100	374490852	37449085200	41.49	97.04	89.29	99.95	372723382	37254370130	41.47	96.79	90.11	99.95	372723382	37253753282	41.47	97.12	89.41	100	748981704	74898170400	41.49	96.88	89.65	99.95	745446764	74508123412	41.47	96.96	89.76
P147	100	384790138	38479013800	42.29	98.21	94.04	100	384790138	38479013800	42.29	99.03	95.23	99.97	384541545	38443278209	42.28	98.23	94.07	99.98	384541545	38447388346	42.28	99.04	95.25	100	769580276	76958027600	42.29	98.62	94.63	99.98	769083090	76890666555	42.28	98.64	94.66
P149	100	376853063	37685306300	43.15	98.42	94.52	100	376853063	37685306300	43.1	99.2	95.57	99.97	376602911	37649533025	43.15	98.45	94.55	99.98	376602911	37653524281	43.1	99.21	95.58	100	753706126	75370612600	43.13	98.81	95.04	99.98	753205822	75303057306	43.12	98.83	95.07
P151	100	348754093	34875409300	42.05	97.42	92.4	100	348754093	34875409300	41.98	98.12	92.25	99.97	348305455	34818451625	42.04	97.45	92.44	99.97	348305455	34820397557	41.97	98.15	92.29	100	697508186	69750818600	42.02	97.77	92.33	99.97	696610910	69638849182	42.01	97.8	92.37
P154	100	363904602	36390460200	42.62	99.12	96.48	100	363904602	36390460200	42.66	98.88	95.01	99.97	363700792	36359891007	42.61	99.14	96.51	99.98	363700792	36361245221	42.65	98.9	95.04	100	727809204	72780920400	42.64	99	95.75	99.97	727401584	72721136228	42.63	99.02	95.77
P203	100	508658434	50865843400	42.43	98.5	95.07	100	508658434	50865843400	42.41	99.31	96.3	99.97	508282117	50813685037	42.42	98.52	95.1	99.98	508282117	50819704040	42.41	99.33	96.32	100	1017316868	101731686800	42.42	98.91	95.68	99.98	1016564234	101633389077	42.42	98.92	95.71
P204	100	408737531	40873753100	41.58	97.57	92.58	100	408737531	40873753100	41.49	98.38	93.07	99.96	408277414	40813277569	41.57	97.6	92.62	99.97	408277414	40817417191	41.49	98.41	93.1	100	817475062	81747506200	41.54	97.98	92.82	99.97	816554828	81630694760	41.53	98.01	92.86
P205	100	453035695	45303569500	41.71	97.52	92.43	100	453035695	45303569500	41.64	98.26	92.78	99.96	452519941	45235707674	41.7	97.56	92.48	99.96	452519941	45234473507	41.63	98.3	92.83	100	906071390	90607139000	41.67	97.89	92.61	99.96	905039882	90470181181	41.67	97.93	92.65
P207	100	464597135	46459713500	42.35	99.29	96.94	100	464597135	46459713500	42.33	99.15	95.39	99.99	464430402	46437397544	42.35	99.3	96.95	99.99	464430402	46436583866	42.32	99.16	95.4	100	929194270	92919427000	42.34	99.22	96.16	99.99	928860804	92873981410	42.34	99.23	96.17
P209	100	508575259	50857525900	42.08	99.35	97.06	100	508575259	50857525900	42.1	99.25	95.86	99.99	508383339	50831765525	42.07	99.35	97.07	99.99	508383339	50830914495	42.09	99.27	95.88	100	1017150518	101715051800	42.09	99.3	96.46	99.99	1016766678	101662680020	42.08	99.31	96.47
P217	100	407937403	40793740300	41.81	99.26	96.38	100	407937403	40793740300	41.8	99.03	94.27	99.98	407764958	40768854440	41.81	99.27	96.39	99.98	407764958	40767743636	41.79	99.04	94.29	100	815874806	81587480600	41.8	99.15	95.32	99.98	815529916	81536598076	41.8	99.16	95.34
P221	100	424884775	42488477500	41.54	97.58	92.67	100	424884775	42488477500	41.41	98.17	92.5	99.97	424405419	42426364729	41.53	97.62	92.71	99.97	424405419	42429327624	41.41	98.19	92.54	100	849769550	84976955000	41.48	97.87	92.59	99.97	848810838	84855692353	41.47	97.9	92.62
P222	100	425318940	42531894000	41.53	97.57	92.39	100	425318940	42531894000	41.44	98.21	92.32	99.96	424848053	42468488758	41.53	97.61	92.43	99.97	424848053	42471711852	41.44	98.24	92.36	100	850637880	85063788000	41.49	97.89	92.36	99.97	849696106	84940200610	41.48	97.92	92.39
P226	100	505585048	50558504800	42.15	98.36	94.61	100	505585048	50558504800	42.14	99.18	95.71	99.97	505175175	50500790884	42.14	98.39	94.65	99.98	505175175	50506544223	42.14	99.19	95.73	100	1011170096	101117009600	42.15	98.77	95.16	99.97	1010350350	101007335107	42.14	98.79	95.19
P229	100	493186891	49318689100	42.19	98.32	94.44	100	493186891	49318689100	42.21	99.16	95.56	99.97	492737723	49257290800	42.19	98.34	94.47	99.98	492737723	49262875540	42.2	99.18	95.58	100	986373782	98637378200	42.2	98.74	95	99.97	985475446	98520166340	42.2	98.76	95.03
P231	100	585649070	58564907000	41.93	98.99	95.96	100	585649070	58564907000	42	98.72	94.31	99.97	585320453	58512825299	41.93	99.01	95.98	99.97	585320453	58514344754	42	98.74	94.33	100	1171298140	117129814000	41.97	98.86	95.13	99.97	1170640906	117027170053	41.96	98.88	95.16
P232	100	377122445	37712244500	41.94	98.16	93.79	100	377122445	37712244500	41.85	99.04	94.99	99.97	376866079	37673454341	41.93	98.19	93.82	99.98	376866079	37678214699	41.85	99.06	95	100	754244890	75424489000	41.89	98.6	94.39	99.97	753732158	75351669040	41.89	98.62	94.41
P233	100	449368327	44936832700	41.76	99.35	97.01	100	449368327	44936832700	41.72	99.21	95.6	99.99	449213176	44915734213	41.75	99.35	97.02	99.99	449213176	44914906283	41.72	99.22	95.62	100	898736654	89873665400	41.74	99.28	96.31	99.99	898426352	89830640496	41.74	99.29	96.32
P237	100	396510402	39651040200	42.55	97.99	93.5	100	396510402	39651040200	42.47	98.97	94.89	99.97	396048270	39592744830	42.55	98.02	93.54	99.98	396048270	39597477867	42.47	98.99	94.92	100	793020804	79302080400	42.51	98.48	94.19	99.98	792096540	79190222697	42.51	98.51	94.23
P238	100	419729879	41972987900	41.78	97.51	92.21	100	419729879	41972987900	41.7	98.27	92.44	99.96	419241586	41907395789	41.78	97.55	92.25	99.97	419241586	41911199585	41.69	98.3	92.47	100	839459758	83945975800	41.74	97.89	92.32	99.96	838483172	83818595374	41.74	97.92	92.36
P239	100	450083912	45008391200	41.75	98.38	94.45	100	450083912	45008391200	41.72	99.19	95.62	99.97	449813399	44967738098	41.75	98.41	94.48	99.98	449813399	44973331604	41.72	99.21	95.63	100	900167824	90016782400	41.74	98.79	95.03	99.98	899626798	89941069702	41.73	98.81	95.06
P241	100	442372650	44237265000	41.53	97.58	92.56	100	442372650	44237265000	41.44	98.51	93.27	99.96	441895244	44172745060	41.52	97.61	92.6	99.97	441895244	44177974963	41.44	98.53	93.3	100	884745300	88474530000	41.49	98.04	92.91	99.97	883790488	88350720023	41.48	98.07	92.95
P242	100	449518460	44951846000	42.14	98.38	94.75	100	449518460	44951846000	42.14	99.21	95.81	99.97	449168893	44904526584	42.14	98.4	94.78	99.98	449168893	44909845334	42.14	99.22	95.83	100	899036920	89903692000	42.14	98.79	95.28	99.98	898337786	89814371918	42.14	98.81	95.31
P243	100	432919927	43291992700	41.89	97.52	92.21	100	432919927	43291992700	41.79	98.34	92.7	99.96	432438744	43226442336	41.88	97.56	92.25	99.97	432438744	43230717344	41.78	98.37	92.74	100	865839854	86583985400	41.84	97.93	92.46	99.96	864877488	86457159680	41.83	97.96	92.49
P244	100	446843523	44684352300	42.04	98.35	94.41	100	446843523	44684352300	41.99	99.14	95.64	99.97	446569523	44644417165	42.03	98.38	94.44	99.98	446569523	44648953462	41.99	99.16	95.65	100	893687046	89368704600	42.01	98.75	95.02	99.98	893139046	89293370627	42.01	98.77	95.05
P246	100	393079568	39307956800	42.05	98.29	94.5	100	393079568	39307956800	42.03	99.1	95.27	99.97	392760720	39265627199	42.04	98.32	94.53	99.99	392760720	39270317542	42.03	99.11	95.29	100	786159136	78615913600	42.04	98.7	94.89	99.98	785521440	78535944741	42.04	98.72	94.91
P247	100	477172494	47717249400	42.02	98.29	93.99	100	477172494	47717249400	41.96	99.12	95.3	99.97	476866685	47670045228	42.02	98.31	94.02	99.98	476866685	47675534951	41.95	99.13	95.32	100	954344988	95434498800	41.99	98.7	94.64	99.97	953733370	95345580179	41.98	98.72	94.67
P251	100	502590098	50259009800	42.19	98.95	95.99	100	502590098	50259009800	42.23	98.64	94.24	99.97	502307640	50217817883	42.19	98.97	96.01	99.98	502307640	50219050151	42.23	98.66	94.27	100	1005180196	100518019600	42.21	98.79	95.11	99.98	1004615280	100436868034	42.21	98.81	95.14
P253	100	422854396	42285439600	41.57	97.43	92.19	100	422854396	42285439600	41.49	98.16	92.23	99.96	422357159	42219070773	41.56	97.47	92.23	99.96	422357159	42220389267	41.48	98.19	92.27	100	845708792	84570879200	41.53	97.79	92.21	99.96	844714318	84439460040	41.52	97.83	92.25
P255	100	383065334	38306533400	45	98.44	94.85	100	383065334	38306533400	44.97	99.21	95.52	99.97	382767197	38265568133	45	98.46	94.88	99.98	382767197	38269876196	44.97	99.22	95.54	100	766130668	76613066800	44.99	98.82	95.19	99.98	765534394	76535444329	44.98	98.84	95.21
P260	100	509649027	50964902700	41.92	99.04	96.22	100	509649027	50964902700	42.02	98.81	94.85	99.97	509372354	50924246786	41.92	99.06	96.25	99.98	509372354	50925973330	42.02	98.83	94.88	100	1019298054	101929805400	41.97	98.93	95.54	99.98	1018744708	101850220116	41.97	98.95	95.56
P263	100	354431991	35443199100	42.82	98.36	94.39	100	354431991	35443199100	42.77	99.15	95.56	99.97	354206892	35410854747	42.82	98.39	94.42	99.98	354206892	35414550520	42.76	99.17	95.58	100	708863982	70886398200	42.8	98.76	94.98	99.98	708413784	70825405267	42.79	98.78	95
P266	100	563858776	56385877600	41.6	97.41	92.11	100	563858776	56385877600	41.58	97.94	92.36	99.96	561652672	56141825960	41.59	97.47	92.19	99.97	561652672	56145815845	41.56	98	92.45	100	1127717552	112771755200	41.59	97.67	92.24	99.96	1123305344	112287641805	41.57	97.74	92.32
P270	100	386438993	38643899300	42.17	99.01	96.17	100	386438993	38643899300	42.24	98.68	94.39	99.98	386222858	38612813831	42.17	99.03	96.2	99.98	386222858	38613685185	42.23	98.71	94.42	100	772877986	77287798600	42.2	98.85	95.28	99.98	772445716	77226499016	42.2	98.87	95.31
P272	100	426173173	42617317300	42	97.79	93.25	100	426173173	42617317300	41.92	98.32	93.24	99.97	425770033	42563595026	42	97.82	93.29	99.97	425770033	42565347004	41.91	98.35	93.27	100	852346346	85234634600	41.96	98.06	93.25	99.97	851540066	85128942030	41.95	98.08	93.28
P274	100	511933730	51193373000	41.62	96.99	90.93	100	511933730	51193373000	41.58	97.66	91.24	99.96	509989079	50976456898	41.6	97.06	91.01	99.96	509989079	50980622127	41.56	97.73	91.33	100	1023867460	102386746000	41.6	97.33	91.08	99.96	1019978158	101957079025	41.58	97.39	91.17
P275	100	398564484	39856448400	41.72	98.18	93.97	100	398564484	39856448400	41.7	99.1	94.99	99.96	398256440	39811445319	41.72	98.21	94	99.98	398256440	39816789413	41.7	99.11	95.01	100	797128968	79712896800	41.71	98.64	94.48	99.97	796512880	79628234732	41.71	98.66	94.51
P276	100	419974910	41997491000	42.12	98.25	94.05	100	419974910	41997491000	42.1	99.08	94.85	99.96	419642189	41948846432	42.12	98.28	94.08	99.98	419642189	41953898445	42.1	99.1	94.87	100	839949820	83994982000	42.11	98.67	94.45	99.97	839284378	83902744877	42.11	98.69	94.47
P280	100	390569314	39056931400	42.05	98.23	93.97	100	390569314	39056931400	42.01	99.05	95.2	99.97	390313108	39019624174	42.05	98.25	94.01	99.98	390313108	39023861093	42	99.06	95.22	100	781138628	78113862800	42.03	98.64	94.59	99.98	780626216	78043485267	42.03	98.66	94.61
P282	100	382535695	38253569500	41.73	99.26	96.54	100	382535695	38253569500	41.72	98.96	94.08	99.99	382401231	38234464677	41.73	99.27	96.55	99.98	382401231	38233424323	41.72	98.97	94.09	100	765071390	76507139000	41.73	99.11	95.31	99.98	764802462	76467889000	41.72	99.12	95.32
P284	100	429801570	42980157000	41.6	97.57	92.51	100	429801570	42980157000	41.5	98.31	92.75	99.96	429315925	42915522418	41.6	97.6	92.56	99.96	429315925	42915901557	41.49	98.35	92.79	100	859603140	85960314000	41.55	97.94	92.63	99.96	858631850	85831423975	41.54	97.98	92.67
P286	100	463595546	46359554600	42.14	98.25	94.14	100	463595546	46359554600	42.11	99.14	95.7	99.97	463292310	46314745628	42.13	98.27	94.17	99.98	463292310	46320092122	42.11	99.15	95.72	100	927191092	92719109200	42.12	98.69	94.92	99.97	926584620	92634837750	42.12	98.71	94.95
P289	100	397508011	39750801100	41.71	97.26	91.47	100	397508011	39750801100	41.68	97.46	90.98	99.96	395801580	39562929410	41.7	97.32	91.55	99.95	395801580	39561437869	41.65	97.54	91.09	100	795016022	79501602200	41.7	97.36	91.23	99.95	791603160	79124367279	41.68	97.43	91.32
P290	100	400681972	40068197200	41.54	97.32	91.65	100	400681972	40068197200	41.53	97.5	91.15	99.96	398943716	39876710533	41.52	97.39	91.73	99.95	398943716	39875161531	41.5	97.58	91.26	100	801363944	80136394400	41.53	97.41	91.4	99.95	797887432	79751872064	41.51	97.49	91.5
P291	100	342396226	34239622600	41.4	97.42	92.22	100	342396226	34239622600	41.33	97.58	90.55	99.96	341954624	34182614362	41.4	97.45	92.26	99.96	341954624	34182841289	41.32	97.62	90.59	100	684792452	68479245200	41.36	97.5	91.38	99.96	683909248	68365455651	41.36	97.54	91.43
P292	100	502503487	50250348700	41.27	97.48	92.25	100	502503487	50250348700	41.2	98.59	93.66	99.96	501988390	50179485093	41.27	97.52	92.29	99.98	501988390	50187427629	41.2	98.61	93.69	100	1005006974	100500697400	41.24	98.03	92.95	99.97	1003976780	100366912722	41.23	98.06	92.99
P297	100	351079125	35107912500	42.41	98.33	94.36	100	351079125	35107912500	42.38	99.11	95.59	99.97	350763733	35065557220	42.4	98.36	94.4	99.98	350763733	35068648183	42.37	99.13	95.61	100	702158250	70215825000	42.39	98.72	94.97	99.97	701527466	70134205403	42.39	98.74	95
P303	100	524737224	52473722400	42.37	98.25	94.32	100	524737224	52473722400	42.38	99.14	95.3	99.97	524330103	52416630804	42.36	98.28	94.36	99.98	524330103	52423411609	42.38	99.15	95.32	100	1049474448	104947444800	42.38	98.69	94.81	99.98	1048660206	104840042413	42.37	98.71	94.84
P306	100	532071907	53207190700	41.85	97.34	91.97	100	532071907	53207190700	41.79	98.07	92.74	99.95	529791150	52955024239	41.83	97.41	92.06	99.97	529791150	52961171394	41.77	98.13	92.83	100	1064143814	106414381400	41.82	97.7	92.35	99.96	1059582300	105916195633	41.8	97.77	92.44
P310	100	437179484	43717948400	42.09	98.31	94.45	100	437179484	43717948400	42.08	99.14	95.43	99.97	436787841	43665360868	42.08	98.34	94.49	99.98	436787841	43670187326	42.08	99.16	95.45	100	874358968	87435896800	42.08	98.73	94.94	99.97	873575682	87335548194	42.08	98.75	94.97
P312	100	499294664	49929466400	42.18	97.58	92.58	100	499294664	49929466400	42.16	98.18	93.3	99.96	497507109	49731361293	42.16	97.63	92.65	99.97	497507109	49734183531	42.13	98.24	93.39	100	998589328	99858932800	42.17	97.88	92.94	99.96	995014218	99465544824	42.15	97.94	93.02
P313	100	547954078	54795407800	44.13	98.49	95.03	100	547954078	54795407800	44.08	99.28	96.14	99.97	547552808	54738755438	44.13	98.52	95.06	99.98	547552808	54744969583	44.08	99.29	96.15	100	1095908156	109590815600	44.1	98.89	95.59	99.98	1095105616	109483725021	44.1	98.91	95.61
P313X	100	374259124	37425912400	42.27	99.33	96.55	100	374259124	37425912400	42.25	99.09	94.59	99.98	374117865	37405304059	42.27	99.34	96.56	99.98	374117865	37404332166	42.25	99.1	94.6	100	748518248	74851824800	42.26	99.21	95.57	99.98	748235730	74809636225	42.26	99.22	95.58
P314	100	422561052	42256105200	42.19	97.56	92.44	100	422561052	42256105200	42.06	98.52	93.39	99.96	422167045	42201218400	42.18	97.6	92.48	99.98	422167045	42207082008	42.05	98.54	93.41	100	845122104	84512210400	42.12	98.04	92.91	99.97	844334090	84408300408	42.12	98.07	92.95
P316	100	343316904	34331690400	41.87	97.36	91.97	100	343316904	34331690400	41.71	97.77	90.76	99.96	342954712	34282536989	41.86	97.39	92.01	99.97	342954712	34284876572	41.71	97.8	90.79	100	686633808	68663380800	41.79	97.57	91.36	99.97	685909424	68567413561	41.78	97.6	91.4
P320	100	450745060	45074506000	42.06	98.28	94.24	100	450745060	45074506000	41.97	99.08	95.45	99.97	450463583	45033530737	42.06	98.31	94.27	99.98	450463583	45038300726	41.97	99.1	95.47	100	901490120	90149012000	42.02	98.68	94.85	99.98	900927166	90071831463	42.01	98.7	94.87
P322	100	454063809	45406380900	42.21	99.34	96.77	100	454063809	45406380900	42.24	99.24	95.42	99.99	453909128	45384447293	42.21	99.34	96.78	99.98	453909128	45383788324	42.24	99.25	95.43	100	908127618	90812761800	42.23	99.29	96.09	99.99	907818256	90768235617	42.22	99.3	96.11
P323	100	457830950	45783095000	42.16	97.63	92.61	100	457830950	45783095000	42.12	98.19	92.42	99.96	457323941	45714954054	42.15	97.66	92.65	99.97	457323941	45717430954	42.11	98.22	92.45	100	915661900	91566190000	42.14	97.91	92.51	99.96	914647882	91432385008	42.13	97.94	92.55
P327	100	360984300	36098430000	41.6	97.07	90.95	100	360984300	36098430000	41.63	97.24	90.2	99.95	359222901	35905796537	41.58	97.14	91.04	99.95	359222901	35904234079	41.6	97.32	90.32	100	721968600	72196860000	41.61	97.16	90.57	99.95	718445802	71810030616	41.59	97.23	90.68
P331	100	399183161	39918316100	42.09	99.36	96.91	100	399183161	39918316100	42.09	99.19	95.35	99.98	399036021	39897596563	42.09	99.37	96.92	99.98	399036021	39896851498	42.08	99.21	95.37	100	798366322	79836632200	42.09	99.28	96.13	99.98	798072042	79794448061	42.09	99.29	96.14
P333	100	354254958	35425495800	41.44	96.93	90.67	100	354254958	35425495800	41.47	97.21	90.06	99.95	352276785	35209114739	41.42	97.02	90.77	99.95	352276785	35209442750	41.45	97.3	90.18	100	708509916	70850991600	41.46	97.07	90.36	99.95	704553570	70418557489	41.44	97.16	90.48
PG25	100	388254996	38825499600	41.99	98.43	94.8	100	388254996	38825499600	42.01	97.08	90.99	99.97	387329922	38722396542	41.98	98.47	94.84	99.96	387329922	38715656911	41.99	97.14	91.07	100	776509992	77650999200	42	97.76	92.9	99.96	774659844	77438053453	41.99	97.8	92.96
R148	100	379393541	37939354100	42.6	97.91	93.51	100	379393541	37939354100	42.49	98.71	94.29	99.97	379070352	37895075721	42.59	97.93	93.54	99.98	379070352	37898458315	42.49	98.73	94.31	100	758787082	75878708200	42.54	98.31	93.9	99.97	758140704	75793534036	42.54	98.33	93.93
R279	100	499615285	49961528500	42.5	99.24	96.57	100	499615285	49961528500	42.44	98.69	94.19	99.98	499387861	49929978520	42.5	99.25	96.58	99.97	499387861	49925978246	42.44	98.71	94.21	100	999230570	99923057000	42.47	98.96	95.38	99.98	998775722	99855956766	42.47	98.98	95.39
R440	100	504172560	50417256000	42.62	98.85	95.88	100	504172560	50417256000	42.68	99.28	96.35	99.98	503906167	50382807062	42.62	98.87	95.9	99.99	503906167	50383190984	42.68	99.29	96.36	100	1008345120	100834512000	42.65	99.07	96.12	99.98	1007812334	100765998046	42.65	99.08	96.13
R528	100	439825753	43982575300	43.37	98.15	94.08	100	439825753	43982575300	43.29	98.67	94.13	99.97	439451461	43933505547	43.37	98.18	94.11	99.98	439451461	43935010445	43.29	98.7	94.16	100	879651506	87965150600	43.33	98.41	94.11	99.98	878902922	87868515992	43.33	98.44	94.13
R541	100	432367068	43236706800	44.12	99.28	96.87	100	432367068	43236706800	44.08	98.82	94.88	99.98	432102309	43202446911	44.12	99.29	96.88	99.98	432102309	43199561302	44.08	98.84	94.9	100	864734136	86473413600	44.1	99.05	95.87	99.98	864204618	86402008213	44.1	99.07	95.89
R55	100	546100257	54610025700	43.38	98.96	96	100	546100257	54610025700	43.33	99.29	96.26	99.98	545830397	54572932449	43.38	98.97	96.02	99.98	545830397	54573228687	43.33	99.3	96.27	100	1092200514	109220051400	43.36	99.12	96.13	99.98	1091660794	109146161136	43.35	99.13	96.14
R589	100	411502669	41150266900	42.62	98.68	95.3	100	411502669	41150266900	42.67	98.78	94.47	99.97	411244122	41113713388	42.61	98.7	95.33	99.98	411244122	41116718668	42.66	98.8	94.5	100	823005338	82300533800	42.64	98.73	94.89	99.98	822488244	82230432056	42.64	98.75	94.91
R999	100	529349409	52934940900	42.32	99.43	97.33	100	529349409	52934940900	42.36	99.55	96.98	99.98	529172327	52909246242	42.32	99.44	97.34	99.98	529172327	52909249927	42.36	99.56	96.99	100	1058698818	105869881800	42.34	99.49	97.15	99.98	1058344654	105818496169	42.34	99.5	97.17
S126	100	447818034	44781803400	42.19	99.15	96.26	100	447818034	44781803400	42.15	98.57	93.61	99.98	447621153	44754855208	42.19	99.16	96.27	99.98	447621153	44751152926	42.15	98.59	93.64	100	895636068	89563606800	42.17	98.86	94.94	99.98	895242306	89506008134	42.17	98.88	94.96
Sam	100	480034858	48003485800	44.73	98.67	95.42	100	480034858	48003485800	44.66	99.21	95.21	99.98	479721106	47960256027	44.72	98.68	95.44	99.97	479721106	47958979884	44.66	99.23	95.23	100	960069716	96006971600	44.69	98.94	95.32	99.97	959442212	95919235911	44.69	98.95	95.33
T19	100	441514717	44151471700	44.05	98.2	94.8	100	441514717	44151471700	43.99	98.65	94.43	99.98	441150287	44106967861	44.05	98.22	94.82	99.98	441150287	44105249533	43.99	98.67	94.45	100	883029434	88302943400	44.02	98.43	94.61	99.98	882300574	88212217394	44.02	98.44	94.63
T220	100	438972942	43897294200	42.67	97.68	92.81	100	438972942	43897294200	42.59	98.67	93.91	99.97	438569569	43842089079	42.66	97.71	92.85	99.98	438569569	43847732900	42.59	98.69	93.93	100	877945884	87794588400	42.63	98.18	93.36	99.97	877139138	87689821979	42.62	98.2	93.39
T269	100	486435213	48643521300	41.86	98.97	96.18	100	486435213	48643521300	41.8	99.21	96.33	99.98	486200631	48612453376	41.86	98.98	96.2	99.98	486200631	48612568732	41.8	99.22	96.34	100	972870426	97287042600	41.83	99.09	96.25	99.98	972401262	97225022108	41.83	99.1	96.27
T28	100	341123621	34112362100	43.39	99.08	96.05	100	341123621	34112362100	43.53	98.58	93.89	99.97	340836046	34074608214	43.39	99.1	96.07	99.98	340836046	34075373151	43.52	98.61	93.93	100	682247242	68224724200	43.46	98.83	94.97	99.97	681672092	68149981365	43.46	98.85	95
T293	100	531858270	53185827000	42.14	98.98	96.02	100	531858270	53185827000	42.1	98.64	94.15	99.97	531549814	53140082117	42.14	99.01	96.05	99.97	531549814	53141278926	42.1	98.66	94.17	100	1063716540	106371654000	42.12	98.81	95.08	99.97	1063099628	106281361043	42.12	98.83	95.11
T35	100	467896172	46789617200	46.55	99.48	97.52	100	467896172	46789617200	46.44	99.2	96.18	99.98	467582425	46747992496	46.55	99.5	97.54	99.97	467582425	46745928278	46.43	99.22	96.21	100	935792344	93579234400	46.5	99.34	96.85	99.98	935164850	93493920774	46.49	99.36	96.87
T379	100	486721763	48672176300	43.78	99.34	97.06	100	486721763	48672176300	43.71	98.86	95.1	99.98	486476222	48639900928	43.78	99.35	97.07	99.97	486476222	48635344990	43.7	98.88	95.12	100	973443526	97344352600	43.74	99.1	96.08	99.98	972952444	97275245918	43.74	99.12	96.09
T761	100	384533505	38453350500	42.38	97.87	93.47	100	384533505	38453350500	42.26	98.34	93.22	99.97	384184634	38407540958	42.38	97.9	93.5	99.98	384184634	38409900674	42.26	98.36	93.25	100	769067010	76906701000	42.32	98.11	93.34	99.97	768369268	76817441632	42.32	98.13	93.38
U20	100	424060442	42406044200	41.8	98.82	95.7	100	424060442	42406044200	41.8	99.13	95.9	99.98	423824113	42375919204	41.8	98.84	95.71	99.99	423824113	42376268537	41.79	99.15	95.91	100	848120884	84812088400	41.8	98.98	95.8	99.99	847648226	84752187741	41.8	98.99	95.81
U256	100	471298361	47129836100	42.87	99.03	96.27	100	471298361	47129836100	42.85	99.25	96.37	99.98	471064136	47097780639	42.87	99.04	96.29	99.98	471064136	47097674700	42.85	99.26	96.39	100	942596722	94259672200	42.86	99.14	96.32	99.98	942128272	94195455339	42.86	99.15	96.34
U448	100	394239475	39423947500	42.93	99.01	95.99	100	394239475	39423947500	43.12	97.71	92.06	99.98	393778355	39368392357	42.92	99.03	96.01	99.96	393778355	39361714347	43.11	97.75	92.11	100	788478950	78847895000	43.02	98.36	94.02	99.97	787556710	78730106704	43.02	98.39	94.06
U754	100	455478118	45547811800	42.77	99.09	96.39	100	455478118	45547811800	42.74	99.32	96.58	99.98	455247547	45516371553	42.77	99.1	96.4	99.98	455247547	45516267642	42.74	99.33	96.6	100	910956236	91095623600	42.76	99.2	96.48	99.98	910495094	91032639195	42.75	99.22	96.5
U849	100	709932356	70993235600	43.79	99.25	97.02	100	709932356	70993235600	43.87	99.09	95.68	99.98	709513541	70933752318	43.79	99.27	97.04	99.98	709513541	70934522788	43.86	99.11	95.71	100	1419864712	141986471200	43.83	99.17	96.35	99.98	1419027082	141868275106	43.83	99.19	96.37
VX358	100	395980430	39598043000	41.73	98.79	95.5	100	395980430	39598043000	41.72	99.05	95.45	99.98	395772507	39570078692	41.73	98.81	95.51	99.98	395772507	39570227323	41.72	99.06	95.47	100	791960860	79196086000	41.73	98.92	95.47	99.98	791545014	79140306015	41.72	98.94	95.49
VX372	100	415977805	41597780500	42.19	98.8	95.58	100	415977805	41597780500	42.24	97.26	91.26	99.98	415382310	41528535907	42.18	98.81	95.61	99.96	415382310	41519702964	42.23	97.31	91.32	100	831955610	83195561000	42.22	98.03	93.42	99.97	830764620	83048238871	42.21	98.06	93.46
W1095	100	400166518	40016651800	42.29	97.87	93.4	100	400166518	40016651800	42.2	98.49	93.64	99.97	399805428	39968969490	42.28	97.9	93.43	99.98	399805428	39971576306	42.2	98.51	93.67	100	800333036	80033303600	42.25	98.18	93.52	99.97	799610856	79940545796	42.24	98.2	93.55
WT073	100	341201076	34120107600	42.79	99.01	96.22	100	341201076	34120107600	42.9	98.67	94.21	99.98	340994810	34091256238	42.79	99.03	96.25	99.98	340994810	34091542926	42.89	98.7	94.24	100	682402152	68240215200	42.84	98.84	95.22	99.98	681989620	68182799164	42.84	98.86	95.24
WX311	100	485859013	48585901300	44.1	99.26	96.79	100	485859013	48585901300	44.02	98.72	94.47	99.98	485627242	48554725339	44.1	99.27	96.8	99.98	485627242	48550628393	44.02	98.74	94.5	100	971718026	97171802600	44.06	98.99	95.63	99.98	971254484	97105353732	44.06	99.01	95.65
WX444	100	357302895	35730289500	41.75	99.16	96.33	100	357302895	35730289500	41.7	98.54	93.42	99.99	357132997	35708051098	41.74	99.17	96.34	99.98	357132997	35705207791	41.7	98.56	93.45	100	714605790	71460579000	41.72	98.85	94.88	99.98	714265994	71413258889	41.72	98.86	94.9
WX541	100	526653950	52665395000	44.83	98.85	95.68	100	526653950	52665395000	44.73	99.51	96.15	99.96	526297231	52611026689	44.83	98.87	95.7	99.97	526297231	52615905941	44.72	99.52	96.17	100	1053307900	105330790000	44.78	99.18	95.91	99.97	1052594462	105226932630	44.78	99.2	95.93
X1	100	432580984	43258098400	41.83	99.24	96.76	100	432580984	43258098400	41.82	99.29	96.08	99.99	432431015	43237543973	41.83	99.25	96.78	99.99	432431015	43237277422	41.82	99.31	96.1	100	865161968	86516196800	41.83	99.27	96.42	99.99	864862030	86474821395	41.82	99.28	96.44
X387	100	517424045	51742404500	43.52	99.09	96.34	100	517424045	51742404500	43.53	99.3	96.29	99.98	517176072	51707481420	43.51	99.1	96.36	99.98	517176072	51707443012	43.52	99.31	96.31	100	1034848090	103484809000	43.52	99.2	96.32	99.98	1034352144	103414924432	43.52	99.21	96.33
X410	100	356871192	35687119200	41.74	99.09	96.17	100	356871192	35687119200	41.71	99.1	95.05	99.98	356672998	35661853377	41.74	99.1	96.18	99.98	356672998	35661052359	41.71	99.12	95.07	100	713742384	71374238400	41.73	99.1	95.61	99.98	713345996	71322905736	41.73	99.11	95.63
X674	100	449038505	44903850500	41.77	99.17	96.43	100	449038505	44903850500	41.78	99.2	95.57	99.98	448778079	44870726584	41.77	99.18	96.44	99.98	448778079	44869419108	41.78	99.21	95.59	100	898077010	89807701000	41.78	99.19	96	99.98	897556158	89740145692	41.77	99.2	96.02
X817	100	500377928	50037792800	42.11	99.14	96.3	100	500377928	50037792800	42.1	99.13	95.21	99.98	500179416	50009622968	42.11	99.15	96.31	99.98	500179416	50009009647	42.1	99.15	95.23	100	1000755856	100075585600	42.11	99.14	95.76	99.98	1000358832	100018632615	42.1	99.15	95.77
X851	100	401775605	40177560500	42.72	97.79	93.18	100	401775605	40177560500	42.6	98.32	93.09	99.97	401405747	40128097055	42.72	97.82	93.21	99.98	401405747	40130827012	42.6	98.34	93.12	100	803551210	80355121000	42.66	98.05	93.14	99.97	802811494	80258924067	42.66	98.08	93.17

## Sheet: Supplementary Table 6
Supplementary Table 6: The statistics of read mapping for 260 modern samples.
Sample	Read number	Mapping percent (%)	Duplicate percent (%)	Depth (X)	Coverage rate(>=1, %)	Coverage rate(>=20, %)
1015	977872220	99.67	5.2247	41.22	99.72	91.66
1234	819514715	99.58	1.8926	34.66	99.69	93.78
1261	1146863268	99.62	4.2421	48.49	99.74	90.71
1361	972749329	99.59	3.0929	41.17	99.72	95.97
1595	773401871	99.56	2.1723	32.69	99.68	88.57
1712	853736354	99.61	2.8796	36.09	99.68	92.46
1733	821760606	99.56	2.4379	34.69	99.72	93.34
1735	919934885	99.59	3.4455	38.79	99.72	94.21
1809	849109014	99.6	2.7468	35.94	99.71	94.72
1885	963884279	99.61	4.0517	40.73	99.69	94.62
1914	709684759	99.53	2.0964	29.89	99.65	89.31
1968	688096135	99.54	1.9681	29.09	99.66	86.64
3243	967265421	99.62	4.4334	40.87	99.69	91.45
3249	921119467	99.52	4.623	38.89	99.71	94.31
3942	709036992	99.52	2.5955	29.94	99.67	88.46
3960	960635048	99.56	3.08	40.65	99.7	95.73
4078	861475558	99.53	3.1026	36.38	99.71	93.84
4209	682650944	99.51	2.4784	28.72	99.67	87.97
4441	801323448	99.55	3.1752	33.9	99.69	93.37
4534	744331305	99.59	1.9027	31.49	99.66	90.81
4587	790369262	99.55	2.3192	33.41	99.68	91.59
5430	829685160	99.54	2.6123	34.88	99.72	94.57
5572	815456806	99.53	3.0337	34.5	99.68	94.19
5974	916665241	99.61	2.8968	38.52	99.73	95.62
6012	939918368	99.55	4.19	39.47	99.72	96.2
6037	675248318	99.49	2.5951	28.52	99.68	84.51
6111	856601714	99.54	3.0851	36.02	99.71	94.81
6260	717025715	99.65	2.5862	30.37	99.68	90.81
6298	847159275	99.54	2.9119	35.59	99.72	94.61
6609	785456709	99.57	2.5818	33.03	99.71	93.36
6762	791073930	99.55	3.156	33.45	99.68	93.53
6767	845257255	99.55	2.6536	35.53	99.71	94.62
7589	771467378	99.63	2.9638	32.5	99.67	92.8
9678	882841090	99.48	2.9146	37.25	99.71	94.88
9703	798410190	99.54	3.1616	33.69	99.64	84.6
9720	803925060	99.52	2.6676	34	99.7	93.71
A278	1030575397	99.61	3.0458	43.31	99.73	96.8
Ana	864766251	99.54	3.5063	36.5	99.73	88.01
F1	883731837	98.13	3.8275	36.62	99.71	94.34
F100	847277506	97.19	2.8272	34.95	99.7	93.47
F102	760962246	98.78	1.8849	31.91	99.69	89.1
F104	847717297	95.79	2.5189	34.45	99.69	93.98
F132	4408860614	7.27	12.8924	8.84	98.21	2.43
F134	954647370	50.03	9.6158	19.14	99.11	8.08
F141	4402700508	10.24	9.5905	14.88	96.23	22.98
F142	1766377053	26.24	5.6845	17.55	99.53	18.32
F146	7383702408	7.29	19.8337	16.39	98.34	12.58
F15	1104945788	95.73	2.4988	44.8	99.74	96.59
F150	3702278220	12.19	8.7866	15.78	99.42	21.49
F153	932739234	97.57	2.4957	38.61	99.71	95.93
F156	5036271793	6.76	10.436	10.1	98.93	3.32
F164	707171147	97.79	1.7115	29.35	99.65	88.86
F167	942068229	98.71	3.072	39.44	99.72	96.03
F174	4859587061	8.72	12.1132	13.35	99.16	8.47
F178	807438927	98.45	2.771	33.73	99.7	93.78
F185	925370809	94.24	2.5145	36.97	99.71	95.01
F186	915081406	93.79	2.493	36.36	99.71	95.12
F187	827056532	92.88	2.0296	32.56	99.69	93.08
F191	804835568	95.78	2.9535	32.66	99.68	92.78
F201	899050463	97.91	3.569	37.33	99.71	95.28
F209	703422742	98.56	3.1351	29.43	99.66	89.1
F210	792704855	98.62	3.3116	33.19	99.7	93.23
F213	848655815	97.41	3.0109	35.05	99.71	94.74
F214	863006958	98.44	3.0896	35.98	99.74	91.92
F218	955379363	97.9	3.7837	39.62	99.73	95.98
F222	990194546	98.53	3.5058	41.36	99.73	96.44
F223	743768430	98.73	2.8368	31.16	99.69	91.61
F234	771416454	96.67	3.2336	31.6	99.69	91.66
F239	823568513	97.84	3.0649	34.18	99.68	93.95
F240	885898004	98.09	2.7889	36.84	99.71	95.15
F273	740135420	98.23	3.0996	30.85	99.69	88.9
F29	1220587209	97.43	2.746	50.37	99.76	97.5
F298	789514381	97.63	2.7617	32.66	99.7	91.55
F302	3760820246	9.8	11.8185	11.85	96.2	5.2
F307	1580246413	27.07	6.6107	16.46	99.55	20.91
F31	1782586032	18.37	11.3681	12.75	91.48	5.47
F318	1352563103	57.53	8.4024	32.05	99.48	20.67
F323	745159877	98.78	1.8908	31.24	99.68	90.51
F328	801077555	97.37	2.4135	33.05	99.67	92.11
F33	660053174	96.19	1.4413	26.86	99.65	81.19
F335	720880157	97.47	1.7484	29.83	99.65	88.01
F347	683777390	97.31	1.964	28.24	99.64	84.13
F351	723299605	94.57	2.3329	28.99	99.67	86.61
F355	773088587	98.72	3.501	32.44	99.66	92.41
F356	846467446	95.62	3.6777	34.35	99.71	93.98
F378	930459008	96.5	3.9255	38.08	99.72	95.97
F381	692143881	97.94	3.3016	28.76	99.69	85.4
F382	806313293	97.88	3.1548	33.51	99.7	93.5
F39	832209135	97.03	2.399	34.02	99.71	86.89
F47	1559493267	57.41	7.1858	36.72	99.53	66.61
F69	923506503	96.53	3.6045	37.8	99.71	88.07
F73	5275114623	6.15	13.5474	9.58	95.48	4.22
F79	1921363467	25.62	6.0998	19.61	99.52	42.34
G257	731862786	99.48	2.1545	30.75	99.69	91.08
H213	783487444	99.49	2.2257	32.92	99.69	92.84
H569	693234005	99.6	2.2805	29.18	99.67	88.72
Lola	818571850	99.48	3.9775	34.42	99.71	79.27
Lupe	1006678954	99.5	4.7103	42.44	99.69	86.83
M10	755157623	96.93	4.3463	31.07	99.63	75.25
M109	694173846	97.42	2.3488	28.69	99.68	79.19
M11	867760153	94.97	4.4696	34.93	99.71	82.96
M110	667243491	94.22	4.527	26.6	99.16	53.31
M112	891563757	96.93	2.6075	36.69	99.71	92.96
M12	934726172	97.4	5.1599	38.63	99.66	81.72
M13	725635682	96.77	3.6776	29.81	99.68	77.93
M141	720334156	99.6	2.2757	30.45	99.67	89.27
M142	908047212	97.81	3.7871	37.68	99.72	91.6
M144	750236294	97.5	3.2675	31.04	99.68	88.31
M16	840063133	95.77	4.7314	34.11	99.7	78.23
M160	867879858	97.62	3.7629	35.95	99.71	92.33
M16-1	783955844	95.87	3.5694	31.82	99.68	75.41
M17	714063151	95.09	4.7141	28.79	99.66	73.07
M175	774183915	97.83	3.5176	32.12	99.69	89.36
M176	6271220231	5.72	14.8564	10.15	99.09	3.38
M179	774896376	95.12	4.3931	31.3	99.6	75.94
M187	651756927	98.24	3.2042	27.21	99.68	79.96
M193	762272379	98.03	3.3993	31.69	99.7	76.73
M20	909636990	95.96	4.5576	37	99.73	86.61
M204	824430452	97.95	3.6849	34.3	99.71	89.69
M22	954357929	96.6	4.889	39.08	99.74	90.53
M240	903766419	97.22	4.4871	37.25	99.74	92.39
M248	801021781	95.75	4.1039	32.55	99.7	90.26
M251	775713357	99.5	2.8469	32.75	99.7	91.75
M254	938869134	96.47	2.9067	38.4	99.73	93.4
M28	767370549	97.51	2.2857	31.71	99.68	82.35
M4	841072926	95.14	4.8426	33.89	99.71	81.8
M50	845532463	95.02	4.0105	34.07	99.46	71.34
M583	718884134	99.52	2.7048	30.37	99.68	80.29
M70	750271120	98.18	2.6743	31.27	99.69	88.19
M72	795358095	91.35	3.1383	30.87	99.18	66.25
M75	686777043	98.06	2.1088	28.6	99.66	81.15
M750	820613300	99.58	3.5211	34.66	99.71	86.79
M77	848055418	95.73	3.1838	34.37	99.71	80.01
M778	802052927	99.56	3.4235	33.94	99.69	91.54
M780	698336549	99.6	2.0251	29.55	99.66	89.46
M86	696555921	96.5	2.4845	28.5	99.66	73.9
N410	725331338	99.59	2.2244	30.7	99.67	89.09
N513	815166686	99.46	1.772	34.48	99.68	93.73
N796	841383636	99.42	2.7105	35.54	99.71	94.2
O176	763212288	99.57	2.2441	32.28	99.68	91.94
O203	901707117	99.49	3.2505	38.12	99.72	93.91
O284	811569334	99.59	2.5925	34.3	99.69	93.09
O585	636960593	99.57	2.3043	26.96	99.65	83.26
O7273	765793390	99.62	2.4578	32.41	99.68	91.94
O80	993485627	99.59	3.0589	41.93	99.73	96.72
O968	792847496	99.52	2.1808	33.52	99.7	93.46
P101	826625936	99.48	2.3226	34.92	99.67	93.84
P102	866355646	98.76	3.3351	36.34	99.72	92.66
P108	895956189	98.93	3.5796	37.63	99.73	93.29
P109	803376629	99.57	2.2461	33.99	99.67	92.7
P110	836016334	98.83	4.3305	35.07	99.72	92.12
P113	853995402	98.94	2.0183	35.84	99.7	92.08
P114	758955714	99.09	1.5878	31.89	99.68	88.7
P116	748722529	99.02	1.9056	31.48	99.67	88.57
P117	796903753	99.43	1.7936	33.58	99.69	92.63
P120	790693498	98.95	2.1742	33.2	99.66	89.5
P123	904275856	98.99	3.8387	38	99.73	93.2
P124	833401914	98.84	3.0935	35	99.7	91.95
P129	760602941	98.82	3.1514	31.87	99.69	86.26
P134	711140808	98.9	1.8014	29.87	99.65	86.36
P135	691930892	99.51	1.6201	29.19	99.64	87.51
P137	788591006	99.38	3.1175	33.25	99.69	93.6
P139	732682691	99.46	1.7214	30.93	99.66	89.82
P147	750925391	98.89	2.3868	31.53	99.68	88.68
P149	731233730	98.79	2.9519	30.65	99.69	84.86
P151	684615458	99	1.7391	28.78	99.65	84.91
P154	706545922	98.92	2.8975	29.65	99.68	84.1
P203	979408372	99.53	3.6718	41.31	99.73	96.65
P204	803157173	98.98	1.6574	33.75	99.68	90.88
P205	890689501	98.87	1.6034	37.38	99.69	92.85
P207	899771984	98.91	3.165	37.82	99.72	93.27
P209	976913897	99.49	3.939	41.29	99.73	96.62
P217	787670426	99	3.4495	33.07	99.72	90.74
P221	833346772	99.49	1.831	35.24	99.68	94.36
P222	834415534	99.44	1.8083	35.22	99.69	94.3
P226	971027249	99.53	3.9096	40.93	99.74	96.45
P229	946049057	98.85	4.0452	39.58	99.74	94.07
P231	1133235629	99.53	3.21	47.81	99.73	97.45
P232	736976889	99.35	2.2372	31.06	99.67	91.15
P233	865670017	99.45	3.6655	36.59	99.71	95.36
P237	776396152	98.8	2.0058	32.56	99.69	88.74
P238	820329926	99.5	2.1756	34.62	99.7	94.27
P239	877582709	99.5	2.4624	37.08	99.7	95.17
P241	870576985	99.42	1.5036	36.73	99.71	95.17
P242	870649639	98.95	3.1138	36.54	99.72	92.76
P243	844792135	99.41	2.3358	35.62	99.69	94.52
P244	867813639	99.5	2.8494	36.67	99.7	95.05
P246	767511991	98.89	2.3178	32.2	99.69	89.61
P247	924608720	99.46	3.0698	38.98	99.72	95.73
P251	975101108	98.99	2.9669	40.99	99.74	94.02
P253	829244429	99.03	1.8489	34.84	99.69	91.48
P255	745595745	98.74	2.6368	31.25	99.41	72.97
P260	981255749	99.45	3.6994	41.45	99.71	96.01
P263	689163296	99.48	2.7312	29.11	99.67	85.45
P266	1100637551	99.08	2.0363	46.25	99.74	95.74
P270	749101055	98.98	3.0522	31.5	99.69	87.44
P272	834812797	99.08	1.9822	35.11	99.69	91.45
P274	1001552162	99.49	1.8155	42.29	99.73	96.04
P275	777688033	99.54	2.374	32.8	99.7	93.18
P276	813511085	99.03	3.0999	34.09	99.72	91.2
P280	760284872	99.47	2.6194	32.12	99.67	91.78
P282	739111482	99	3.3918	31.08	99.7	88.73
P284	845909780	99.01	1.4962	35.54	99.69	91.82
P286	904166012	98.9	2.4457	37.93	99.71	92.83
P289	780055288	99.02	1.473	32.75	99.68	89.29
P290	786120069	99.05	1.4887	32.99	99.67	89.64
P291	671404665	99.54	1.8367	28.39	99.63	86.16
P292	986772779	99.51	1.7219	41.71	99.72	96.32
P297	683382948	98.92	2.614	28.68	99.67	84.26
P303	1019387602	98.89	2.8219	42.7	99.75	95.19
P306	1040351641	98.94	1.834	43.64	99.73	95.09
P310	850529976	98.91	2.6664	35.65	99.72	92.3
P312	976594411	98.81	1.873	40.91	99.74	94.32
P313	1054832337	99.43	3.6978	44.41	99.76	90.92
P313X	719796946	99.48	3.8198	30.4	99.69	90.07
P314	831280268	98.88	1.5633	34.86	99.7	91.55
P316	673786738	99	1.7848	28.31	99.65	83.95
P320	878596283	99.48	2.4912	37.12	99.71	95.03
P322	867445234	99.39	4.4735	36.61	99.73	95.51
P323	894467601	99.23	2.223	37.64	99.72	95.4
P327	706688261	98.98	1.6532	29.65	99.66	85.84
P331	767317822	99.4	3.8761	32.39	99.71	93.21
P333	694795383	99.47	1.3923	29.29	99.64	87.9
PG25	758023861	99.49	2.1582	32.02	99.68	91.7
R148	738578128	99.6	2.5904	31.25	99.67	88.53
R279	970079907	99.59	2.8846	41.01	99.72	95.73
R440	970848388	99.59	3.6823	41.07	99.74	96.25
R528	849899121	99.63	3.312	35.96	99.69	92.1
R541	838027322	99.54	3.0427	35.37	99.71	85.42
R55	1033591803	99.67	5.3362	43.56	99.77	96.33
R589	803900156	99.52	2.2707	33.99	99.71	93.02
R999	1007367283	99.59	4.8357	42.61	99.71	95.15
S126	874624832	99.59	2.3122	36.98	99.71	94.84
Sam	904801444	99.71	5.7108	38.08	99.6	81.66
T19	847331051	99.54	3.9811	35.6	99.73	87.85
T220	858076591	99.55	2.183	36.25	99.72	94.61
T269	946465173	99.57	2.6785	40.05	99.7	95.82
T28	660960392	97.86	3.1028	27.43	99.66	76.16
T293	1031645021	99.44	2.9748	43.52	99.73	96.84
T35	876616118	99.62	6.2834	37.27	99	72.25
T379	932348068	99.62	4.1888	39.34	99.73	94.01
T761	752904145	99.54	2.0219	31.84	99.66	90.96
U20	825587856	99.46	2.6163	34.9	99.7	94.38
U256	908689893	99.62	3.5624	38.39	99.74	95.48
U448	763284480	99.54	3.0959	32.22	99.68	88.83
U754	879616120	99.54	3.4066	37.16	99.71	94.28
U849	1356028160	99.57	4.4579	57.21	99.79	97.84
VX358	771650733	99.61	2.523	32.64	99.7	92.83
VX372	811336815	99.5	2.3501	34.27	99.68	93.14
W1095	782445980	99.61	2.1548	33.11	99.68	92.75
WT073	663564411	99.54	2.7139	28.06	99.67	80.63
WX311	940997502	99.53	3.1296	39.72	99.73	88.13
WX444	699008538	99.57	2.1451	29.58	99.67	89.48
WX541	997612844	99.62	5.2422	41.88	99.75	92.43
X1	835542303	99.63	3.4021	35.41	99.68	94.5
X387	995075939	99.52	3.8149	41.99	99.74	94.68
X410	693085703	99.54	2.8529	29.31	99.68	89.2
X674	866373084	99.55	3.4893	36.64	99.71	95.35
X817	961519732	99.49	3.9017	40.61	99.73	96.28
X851	783103641	99.52	2.4665	33.09	99.69	90.76

## Sheet: Supplementary Table 7
Supplementary Table 7: female lifetime reproductive success
Female	LOF	weaned/yr	FROH
1	66	0.428571	0.138449
15	70.5	0.416667	0.108232
31	59.5	0.6	0.00226116
33	66.5	0.6	0.0928868
39	68.5	0.444444	0.106421
47	65	0.333333	0.0593975
69	66	0.6	0.0998556
79	67.5	0.333333	0.101146
100	64.5	0.5	0.113385
102	63	0.142857	0.121613
104	68.5	0.428571	0.147092
132	68	0.285714	0.0292174
141	58.5	0.714286	0.0175138
146	67	0.583333	0
153	71.5	0.333333	0.142855
156	68.5	0.714286	0.0701852
164	64.5	0.5	0.138386
174	63	0.444444	0.0420232
178	72	0.625	0.101501
186	69.5	0.555556	0.116876
187	66.5	0.5	0.118596
201	67	0.2	0.108068
210	69.5	0.25	0.138692
213	71.5	0.210526	0.139824
218	64	0.666667	0.0818134
222	68	0.571429	0.0980589
223	68	0.333333	0.123957
234	71.5	0.222222	0.098491
239	69.5	0.333333	0.13076
240	67.5	0.583333	0.110915
273	65	0.25	0.149578
307	66	0.6	0.0690724
318	68.5	0.285714	0.0557286
328	66	0.666667	0.0876218
335	68.5	0.333333	0.103203
351	68.5	0.428571	0.130808
356	66.5	0.5	0.121955
378	65	0.428571	0.136737
381	69	0.210526	0.108889
382	68	0.125	0.109507

## Sheet: Supplementary Table 8
Supplementary Table 8: Dive profile data
sample	Froh	Ave MaxDepth	PropDeep516	Ave MeanDur	dive, dur metric	rel ave mean dur	performance metric
1015	0.016592	1253.75	0.503915	1362.95	1318.59	0.770442	486.752
1234	0.0313281	1183.5	0.543905	1342.2	1373.74	0.758712	488.392
1261	0.0215317	1034.25	0.61803	1300.95	1443.22	0.735395	470.062
1361	0.018494	1111.75	0.291763	1268.72	694.534	0.717176	232.629
1595	0.0279488	1121.5	0.345659	1497.11	905.147	0.846279	328.066
1712	0.0255758	1262.5	0.4625	1399.37	1231.11	0.791029	461.887
1733	0.0295092	1100	0.482796	1406.36	1210.06	0.79498	422.195
1735	0.0185586	1131	0.827927	1190.99	1922.44	0.673237	630.409
1809	0.0261021	1138.5	0.58651	1343.52	1455.73	0.759458	507.122
1885	0.0172475	1506.83	0.413554	1387.09	1196.79	0.784088	488.608
1914	0.0258436	1098.25	0.443313	1260.09	1045.48	0.712298	346.795
1968	0.0239323	1210.5	0.416127	1583.6	1162.7	0.89517	450.917
3243	0.0263422	1136.5	0.551647	1458.48	1431.51	0.824442	516.881
3249	0.0191588	1260.25	0.689451	1526.89	1921.6	0.863113	749.942
3942	0.0336918	1218.3	0.61003	1327.54	1553.04	0.750425	557.716
3960	0.0225566	1057.8	0.61048	1277.86	1425.87	0.722343	466.464
4078	0.0269147	1127.9	0.44049	1515.25	1164.28	0.856533	425.55
4209	0.031642	1216.6	0.485901	1290.24	1218.08	0.729341	431.147
4441	0.0253727	1113.3	0.650298	1398.87	1633.66	0.790746	572.482
4534	0.0257328	1382	0.586885	1381.24	1621.7	0.780781	633.271
4587	0.028392	1108.1	0.522015	1199.94	1204.83	0.678296	392.357
5430	0.0250773	1353	0.517941	1594.96	1526.87	0.901591	631.812
5572	0.0290844	1175	0.608908	1240.53	1470.84	0.701241	501.715
5974	0.0271085	1251.25	0.561637	1455.27	1520.08	0.822628	578.101
6037	0.0292045	979	0.596949	1342.34	1385.72	0.758791	443.447
6111	0.0290475	1252.75	0.531942	1475.45	1451.24	0.834035	555.793
6260	0.0285766	1115	0.421343	1310.96	1022.16	0.741053	348.145
6298	0.0301463	1115	0.503629	1440.96	1287.26	0.814539	457.401
6609	0.0260652	1114.35	0.523011	1567.46	1402.62	0.886046	516.403
6762	0.0273394	1218.7	0.623806	1228.83	1526.78	0.694627	528.078
6767	0.030571	1327.5	0.604131	1407.48	1652.28	0.795612	638.068
7589	0.0325469	1163.5	0.50979	1333.29	1272.84	0.753675	447.035
9678	0.0319652	1422.1	0.578685	1412.18	1640.15	0.79827	656.934
9703	0.0250496	1284	0.208379	1049.16	486.182	0.593065	158.68
9720	0.0225658	1285.35	0.497775	1550.19	1411.46	0.876284	560.659
A278	0.0240339	1309.75	0.500586	1438.53	1375.75	0.813165	533.146
Ana	0.0205622	1137.5	0.563424	1219.35	1327.91	0.689268	441.749
Lola	0.0165643	986.5	0.213646	1238.14	475.286	0.69989	147.51
Lupe	0.0236276	1069.5	0.38769	1579.77	1027.1	0.893005	370.271
M141	0.0204791	1298	0.446202	1352.96	1182.86	0.764795	442.946
M251	0.0315497	1481.75	0.404117	1449.73	1184.66	0.819496	490.714
M583	0.0269516	1255.25	0.453441	1346.66	1179.81	0.761233	433.28
M750	0.0202575	1514	0.631744	1141.23	1677.43	0.645109	617.021
M778	0.0262129	1273.67	0.594229	1255.76	1503.06	0.70985	537.251
M780	0.0291029	1194.24	0.676072	1360.78	1727.38	0.769215	621.058
N410	0.0333963	1244.5	0.215826	1269.97	542.687	0.717882	192.82
N513	0.0274225	1223.5	0.387247	1584.18	1087.27	0.895498	424.284
N796	0.0333317	1190.83	0.213925	1279.04	528.368	0.72301	184.186
O176	0.0303586	1254.25	0.565999	1286.14	1437.86	0.727023	516.117
O203	0.0293984	1299.5	0.582677	1379.71	1561.11	0.779916	590.544
O284	0.021901	1237.67	0.446925	1320.21	1143.18	0.746282	412.802
O585	0.0355292	1132.25	0.566079	1512.27	1497.01	0.854849	547.909
O7273	0.0273948	1223.8	0.603796	1469.05	1625.93	0.830417	613.616
O80	0.0292045	1143.25	0.498523	1473.13	1304.33	0.832725	474.6
O968	0.0273117	1243.5	0.409857	1493.14	1121.63	0.844035	430.169
PG25	0.0302201	1226.3	0.687245	1322.31	1751.52	0.747467	629.942
R148	0.0240431	1030	0.393342	1477.46	986.288	0.835171	338.363
R279	0.0261021	1282.75	0.670021	1509.37	1870.78	0.853209	733.307
R440	0.0178754	1170.25	0.216309	1167.95	505.773	0.660213	167.123
R528	0.0233045	1179.25	0.277304	1433.02	724.394	0.810051	264.896
R541	0.0197313	1256	0.541246	1305.2	1386.24	0.737797	501.558
R55	0.0155117	1198	0.503675	1666.56	1442.81	0.942065	568.445
R589	0.0360924	1174.75	0.404383	1125.66	930.246	0.636308	302.277
Sam	0.0179585	1023.5	0.0691598	1322.24	162.231	0.747429	52.9068
T19	0.0250957	1128.5	0.469599	1340.74	1159.55	0.757887	401.636
T220	0.0244309	1158.17	0.608425	1475.14	1602.17	0.83386	587.588
T269	0.0324361	1483.75	0.420532	1554.94	1277.87	0.878969	548.445
T28	0.0297677	1213.25	0.766656	1526.18	2100.2	0.862712	802.448
T293	0.0342458	1047.15	0.632631	1555.97	1646.81	0.879551	582.667
T35	0.0186233	1401.25	0.807742	1512.48	2353.54	0.854967	967.694
T379	0.0185402	1223	0.543171	1497.14	1477.5	0.846296	562.192
T761	0.02661	1278.25	0.509437	1576.7	1454.42	0.891269	580.384
U20	0.0295553	1189.33	0.297073	1302.36	740.213	0.736192	260.109
U256	0.0212455	1326.25	0.510031	1460.94	1421.55	0.825833	558.617
U448	0.0203591	1137.33	0.484278	1307.48	1183.97	0.739086	407.077
U754	0.0182724	1285.25	0.570904	1509.28	1595.41	0.853158	626.009
U849	0.0165181	1182.5	0.563483	1225.06	1356.62	0.692496	461.423
VX358	0.0232768	1201.5	0.615156	1361.55	1576.67	0.76965	568.856
VX372	0.0323253	1283.5	0.587645	1434.01	1596.93	0.81061	611.397
W1095	0.0268408	1320	0.692708	1397.73	1882.59	0.790102	722.45
WT073	0.0193435	1308.25	0.702475	1414.73	1912.82	0.799712	734.945
WX311	0.0228521	1327.17	0.459429	1769.05	1422.49	1	609.74
WX444	0.0308664	1120.75	0.593584	1240.11	1401.37	0.701003	466.349
WX541	0.0123263	1260.25	0.642424	1234.32	1602.57	0.69773	564.893
X1	0.0294261	1316	0.414467	1577.36	1199.2	0.891642	486.336
X387	0.0147269	1140.5	0.577415	1363.26	1445.71	0.770617	507.484
X410	0.0293614	1084.5	0.357266	1203.84	817.546	0.680501	263.663
X674	0.0314758	1505.4	0.485762	1567.86	1492.87	0.886272	648.101
X817	0.0321868	1040.6	0.373233	1422.92	919.467	0.804341	312.395
X851	0.0231291	1289.5	0.739904	1317.77	1929.13	0.744903	710.716
