# Supplementary material for: Genomics of post-bottleneck recovery in the northern elephant seal
Source: Nat Ecol Evol. 2024 Feb 21;8(4):686–94. doi: 10.1038/s41559-024-02337-4 (PMC11009102; doi:10.1038/s41559-024-02337-4)
Supplement: Supplementary file 3 — Source data for all figures in one Excel file. [file 41559_2024_2337_MOESM3_ESM.xlsx]

## Sheet: Fig1a
Pre-BN	plus SD	0.00141505
	M	0.00233023
	minus SD	0.000499871
Post-BN	plus SD	0.00168224
	M	0.00225518
	minus SD	0.00110929
Modern	plus SD	0.000176
	M	0.000189
	minus SD	0.000163

## Sheet: Fig2
Froh	LOF	wean/yr
0.138449	66	0.428571
0.108232	70.5	0.416667
0.00226116	59.5	0.6
0.0928868	66.5	0.6
0.106421	68.5	0.444444
0.0593975	65	0.333333
0.0998556	66	0.6
0.101146	67.5	0.333333
0.113385	64.5	0.5
0.121613	63	0.142857
0.147092	68.5	0.428571
0.0292174	68	0.285714
0.0175138	58.5	0.714286
0	67	0.583333
0.142855	71.5	0.333333
0.0701852	68.5	0.714286
0.138386	64.5	0.5
0.0420232	63	0.444444
0.101501	72	0.625
0.116876	69.5	0.555556
0.118596	66.5	0.5
0.108068	67	0.2
0.138692	69.5	0.25
0.139824	71.5	0.210526
0.0818134	64	0.666667
0.0980589	68	0.571429
0.123957	68	0.333333
0.098491	71.5	0.222222
0.13076	69.5	0.333333
0.110915	67.5	0.583333
0.149578	65	0.25
0.0690724	66	0.6
0.0557286	68.5	0.285714
0.0876218	66	0.666667
0.103203	68.5	0.333333
0.130808	68.5	0.428571
0.121955	66.5	0.5
0.136737	65	0.428571
0.108889	69	0.210526
0.109507	68	0.125

## Sheet: Fig3
Figure 3 MAF plots
a)
Locus	SETX	HIF3A	MB	HYOU1	HIF1A	HIF1A
High P	0.0435	0.0652	0.0978	0.1957	0.4022	0.5
Low P	0.0978	0.0978	0.2174	0.3261	0.5326	0.587
b)
Locus	DQB1	DMA	CD74	B-alpha	DPA1	B-alpha
High P	0.2608	0.2608	0.2935	0.4021	0.4565	0.4674
Low P	0.2391	0.2391	0.3587	0.5326	0.413	0.5761

## Sheet: EDFig1
X
27.5463
28.2735
28.4367
28.8014
28.8152
28.8924
28.9778
29.2852
29.4306
29.4502
29.4521
29.574
29.6318
29.6399
29.6511
29.7061
29.7601
29.932
29.9723
30.0184
30.1145
30.1423
30.1534
30.1805
30.2238
30.3482
30.3871
30.5896
30.6244
30.6688
30.7332
30.7485
30.9826
31.0997
31.1385
31.2132
31.2468
31.3421
31.4884
31.5913
31.5993
31.6158
31.7943
31.8244
31.8449
32.0317
32.0516
32.0782
32.2421
32.2554
32.3167
32.3314
32.3452
32.4644
32.4953
32.5573
32.5723
32.6373
32.7267
32.745
32.7621
32.9825
32.9836
33.1525
33.1655
33.168
33.1907
33.2727
33.3136
33.3214
33.3959
33.4393
33.4461
33.4672
33.5892
33.646
33.6523
33.7045
33.7225
33.73
33.7843
33.8364
33.8546
33.8775
33.9188
34.0632
34.1373
34.1748
34.1804
34.2435
34.2742
34.2815
34.2978
34.3851
34.4588
34.4985
34.5113
34.6008
34.6249
34.6566
34.7196
34.752
34.8237
34.8962
34.9656
34.996
35.0615
35.0728
35.0874
35.0976
35.1566
35.1982
35.2347
35.288
35.4232
35.4588
35.5307
35.5858
35.617
35.6724
35.6856
35.751
35.8177
35.8615
35.8733
35.8972
35.9349
35.977
35.9898
35.993
36.0097
36.1427
36.2738
36.3278
36.515
36.5352
36.5383
36.5458
36.6832
36.7041
36.8121
36.8145
36.8629
36.8879
36.9065
36.9095
36.9414
36.9613
37.0592
37.0721
37.1348
37.1382
37.1448
37.1842
37.2586
37.28
37.3385
37.3407
37.5555
37.6072
37.7369
37.8268
37.8563
37.859
37.9257
37.9571
37.964
38.0107
38.0659
38.0719
38.2343
38.2961
38.3602
38.4136
38.472
38.4833
38.6409
38.6512
38.7986
39.1491
39.2496
39.2502
39.3633
39.3729
39.5122
39.5911
39.72
39.8086
39.846
39.8811
39.9326
40.0491
40.1969
40.2468
40.2947
40.394
40.4287
40.5371
40.7971
40.8148
40.8653
41.0384
41.0494
41.089
41.1102
41.4423
41.589
41.6363
41.8761
41.9195
42.0359
42.2009
42.2696
42.3272
42.4104
42.4168
42.4411
42.4464
42.4705
42.5855
42.6875
42.7574
42.952
42.9644
43.0437
43.0888
43.296
43.3343
43.5864
43.7049
44.3072
44.4707
44.6263
44.7207
44.762
44.9062
44.9163
46.1271
46.2697
47.4547
47.8242
49.4577
50.5975
52.982
59.956
60.1322
68.0392
68.8134
75.7978
77.0709
82.5268	to here for figure
158.245
160.952
187.987
188.269
207.759
214.439
225.002
267.569
317.518

## Sheet: EDFig2
Seg >1MB	bp	Seg > 100K	bp
115	167158000	1956	796351000
182	308573000	1664	833217000
138	207867000	1868	806562000
146	209244000	1776	765926000
144	243660000	1774	805946000
171	266456000	1792	833563000
181	284706000	1756	839249000
126	192204000	1844	774713000
160	249455000	1748	788993000
121	176200000	1796	739619000
151	254550000	1657	770068000
144	225070000	1736	762473000
156	243013000	1998	857235000
118	180267000	1878	773123000
198	321358000	1754	861289000
136	214228000	1757	770800000
184	288984000	1805	852512000
198	315549000	1746	856163000
166	265525000	1697	779469000
182	291340000	1699	809069000
172	283741000	1707	815238000
159	246214000	1741	786210000
182	302554000	1768	862888000
166	258993000	1706	771603000
141	229394000	1796	813541000
170	274112000	1714	791158000
181	283966000	1791	853404000
144	232134000	1677	750001000
163	264399000	1653	798896000
132	222281000	1685	748343000
162	260006000	1732	813178000
162	275219000	1703	810714000
181	286345000	1726	823406000
170	289041000	1761	847039000
158	222230000	1938	836961000
167	260063000	1725	774823000
151	252546000	1766	807795000
130	192854000	1858	780357000
177	302456000	1652	808016000
151	247702000	1790	797316000
167	265677000	1840	841021000
186	321338000	1683	839120000
50	63828500	2178	709169000
91	124951000	2088	759091000
31	38260800	1766	544667000
112	158332000	1903	769691000
0	0	1388	288625000
145	236444000	1693	766025000
121	169407000	1929	770616000
196	312082000	1702	829226000
109	153327000	1909	749156000
175	302318000	1752	850754000
139	207514000	1878	792818000
67	91804200	1957	704248000
132	221739000	1684	751961000
134	203193000	1707	725476000
160	255327000	1701	772952000
167	259085000	1779	807806000
154	252090000	1727	810027000
154	236085000	1658	751257000
186	329773000	1727	869000000
181	302987000	1759	868709000
186	305460000	1816	879230000
138	225274000	1741	767384000
116	178730000	1731	736468000
133	214220000	1677	747745000
167	270798000	1767	823479000
133	215164000	1847	784110000
173	285660000	1876	866462000
148	242306000	1673	745962000
202	326770000	1748	874379000
171	263415000	1729	808797000
187	303316000	1708	836917000
9	10907500	2069	570260000
106	150896000	1972	779242000
4	4939740	817	196495000
86	121745000	2036	765549000
157	259772000	1674	771613000
126	191419000	1752	739114000
141	202921000	1823	783978000
132	225457000	1697	741548000
171	286119000	1752	821355000
177	285763000	1747	830288000
215	342186000	1749	885119000
167	266424000	1731	803569000
186	298716000	1826	863176000
155	237879000	1765	785649000
149	239230000	1749	781382000
154	232488000	1893	841969000
92	129760000	1811	677343000
135	218145000	1817	790597000
18	20835800	1732	496942000
146	220965000	1902	817958000
169	277879000	1764	843619000
151	258834000	1688	797435000
202	338323000	1835	901949000
108	156457000	1809	698597000
148	210145000	1990	829731000
188	316862000	1774	829728000
169	282715000	1724	696492000
193	319036000	1800	820723000
195	317282000	1759	827417000
158	257299000	1821	885548000
120	187396000	1606	775685000
205	341545000	1720	846731000
157	244667000	1708	842362000
175	273785000	1729	808074000
188	291853000	1777	752529000
156	240109000	1755	891222000
181	285264000	1684	767426000
133	198545000	1716	789899000
152	221807000	1804	862079000
142	207316000	1831	806419000
120	170112000	1854	855898000
198	331046000	1798	755320000
134	199531000	1910	824510000
137	227109000	1823	770607000
109	159661000	1843	738289000
156	234596000	1692	833906000
160	244091000	1896	798694000
203	314900000	1711	767359000
171	273722000	1884	753125000
178	306131000	1843	800941000
85	123443000	1786	813578000
96	142913000	1879	903193000
164	259335000	1830	838280000
164	274506000	1705	839707000
133	198153000	1976	722151000
123	192012000	1808	727894000
120	173089000	1809	820239000
122	182619000	1748	831431000
140	219184000	1855	779303000
194	307421000	1816	763099000
173	280361000	1783	724957000
140	215317000	1910	777549000
138	213475000	1724	758640000
174	292382000	1787	863445000
86	120049000	1736	828634000
179	305088000	1696	735065000
103	152369000	1847	779889000
153	259371000	1759	864196000
194	310321000	1859	702711000
209	345194000	1768	853451000
155	240354000	1838	722622000
170	272973000	1692	777012000
101	166980000	1746	855931000
157	259136000	1754	885121000
182	263839000	1725	784565000
167	283440000	1846	864592000
121	183983000	1752	730463000
161	251740000	1942	858529000
182	290457000	1814	845534000
51	66910900	1815	612389000
180	294730000	1884	880646000
157	250148000	1944	863943000
162	264721000	1858	852530000
127	197307000	1737	753255000
166	263764000	1766	806957000
151	233183000	1801	778242000
162	238244000	1978	865789000
154	238916000	1870	810602000
183	296324000	1939	900965000
154	230089000	1860	810429000
70	93995400	2014	721373000
149	219603000	1764	751602000
163	253925000	1831	825931000
140	207828000	1828	773587000
169	255627000	1885	837432000
143	224343000	1846	801508000
159	242217000	1876	836967000
174	272569000	1943	886134000
203	315757000	1953	931087000
172	278929000	1714	794884000
187	276240000	1891	882584000
181	303142000	1818	870071000
138	211356000	1852	765501000
126	173943000	1848	721998000
191	298050000	1899	895343000
101	145578000	1883	721762000
190	298430000	1891	887288000
123	190767000	1825	762965000
72	99621400	1949	673530000

## Sheet: EDFig3
ROH			Het. Window
Hist (1884)	Modern (2009)		Hist (1884)	Modern (2009)
100.016	100.175		1	1
100.026	100.365		4	1
100.041	100.604		4	1
100.048	101.123		4	1
100.051	101.313		4	1
100.056	101.358		5	1
100.063	101.74		5	1
100.066	101.789		5	1
100.067	102.382		6	1
100.067	102.994		6	1
100.075	103.044		6	1
100.085	103.116		6	1
100.09	103.229		6	1
100.096	103.505		6	1
100.122	103.731		6	1
100.139	103.845		6	1
100.144	103.902		6	1
100.168	103.953		6	1
100.169	104.284		6	1
100.171	104.392		6	1
100.171	104.823		6	1
100.216	105.088		6	1
100.218	105.134		7	1
100.229	105.162		7	1
100.233	105.209		7	1
100.237	105.489		7	1
100.243	105.534		7	1
100.244	105.696		7	1
100.247	106.012		7	1
100.248	107.026		7	1
100.264	107.462		7	1
100.265	108.238		7	1
100.31	109.148		7	1
100.324	110.432		8	1
100.332	110.482		8	1
100.347	110.498		8	1
100.372	110.576		8	1
100.385	110.819		8	1
100.409	111.393		8	1
100.409	112.339		8	1
100.417	112.342		8	1
100.434	112.403		8	1
100.441	112.533		8	1
100.445	113.081		8	1
100.461	113.171		8	1
100.464	113.235		8	1
100.514	113.52		8	1
100.531	114.078		8	1
100.536	114.297		8	1
100.542	114.661		8	1
100.543	114.785		8	1
100.568	115.238		8	1
100.57	115.332		8	1
100.579	115.436		8	1
100.598	116.039		8	1
100.627	116.289		8	1
100.636	116.53		8	1
100.648	116.55		8	1
100.653	116.777		8	1
100.661	116.967		8	1
100.662	117.207		8	1
100.681	117.665		8	1
100.691	117.756		8	1
100.699	118.326		8	1
100.7	118.494		8	1
100.712	118.552		8	1
100.733	118.619		8	1
100.755	118.914		8	1
100.796	119.049		8	1
100.813	119.118		8	1
100.82	119.127		8	1
100.862	119.625		8	1
100.87	119.863		9	1
100.878	120.11		9	1
100.884	120.407		9	1
100.893	120.445		9	1
100.921	120.509		9	1
100.925	120.646		9	1
100.958	120.704		9	1
100.987	120.746		9	1
100.99	120.878		9	1
100.995	121.434		9	1
101.014	122.333		9	1
101.014	122.435		9	1
101.034	122.457		9	1
101.063	122.757		9	1
101.093	122.842		9	1
101.102	123.194		9	1
101.134	123.296		9	1
101.2	123.522		9	1
101.21	123.539		9	1
101.218	124.278		9	1
101.248	124.381		9	1
101.255	124.422		9	1
101.295	124.6		9	1
101.33	124.829		9	1
101.368	125.168		9	1
101.452	125.606		9	1
101.471	125.678		9	1
101.472	125.716		9	1
101.494	126.097		9	1
101.518	126.349		9	1
101.554	126.711		9	1
101.561	126.784		9	1
101.569	126.818		9	1
101.64	126.985		9	1
101.662	127.462		9	1
101.726	127.7		9	1
101.746	128.153		9	1
101.837	128.314		9	1
101.844	128.52		9	1
101.888	128.523		9	1
101.899	128.639		9	1
101.903	128.668		9	1
101.903	129.044		9	1
101.913	129.069		9	1
101.937	129.29		10	1
101.938	129.3		10	1
101.939	129.474		10	1
101.949	129.514		10	1
101.978	129.846		10	1
101.979	130.472		10	1
101.982	131.002		10	1
101.99	131.165		10	1
102.003	131.46		10	1
102.014	131.56		10	1
102.018	132.242		10	1
102.083	132.251		10	1
102.109	132.514		10	1
102.11	132.681		10	1
102.117	133.127		10	1
102.158	133.176		10	1
102.176	133.553		10	1
102.21	133.6		10	1
102.214	133.61		10	1
102.218	133.625		10	1
102.232	133.706		10	1
102.235	133.985		10	1
102.255	134.005		10	1
102.265	134.436		10	1
102.268	134.605		10	1
102.275	134.647		10	1
102.288	135.213		10	1
102.303	135.468		10	1
102.327	136.111		10	1
102.328	136.405		10	1
102.332	136.428		10	1
102.337	136.787		10	1
102.341	136.973		10	1
102.344	137.129		10	1
102.354	137.209		10	1
102.373	137.267		10	1
102.379	137.287		10	1
102.381	137.308		10	1
102.383	137.601		10	1
102.41	137.89		10	1
102.435	137.903		10	1
102.449	137.972		10	1
102.452	138.102		10	1
102.455	138.913		10	1
102.463	139.093		10	1
102.48	139.166		10	1
102.488	139.248		10	1
102.512	139.492		10	1
102.515	139.518		10	1
102.525	140.367		10	1
102.54	140.458		10	1
102.547	140.476		10	1
102.548	140.621		10	1
102.551	140.705		10	1
102.558	140.707		10	1
102.563	140.859		10	1
102.602	140.873		10	1
102.611	141.2		10	1
102.614	141.231		11	1
102.649	141.41		11	1
102.706	141.425		11	1
102.714	141.464		11	1
102.718	141.531		11	1
102.771	141.614		11	1
102.78	142.177		11	1
102.787	142.219		11	1
102.79	142.628		11	1
102.805	142.764		11	1
102.818	143.191		11	1
102.847	143.294		11	1
102.848	143.609		11	1
102.881	144.077		11	1
102.913	144.416		11	1
102.914	144.923		11	1
102.92	144.932		11	1
102.946	145.045		11	1
102.968	145.066		11	1
102.982	145.107		11	1
102.985	145.255		11	1
102.991	145.749		11	1
103.018	146.392		11	1
103.019	146.418		11	1
103.096	146.578		11	1
103.108	146.779		11	1
103.16	146.853		11	1
103.17	146.881		11	1
103.188	146.956		11	1
103.196	146.979		11	1
103.2	147.023		11	1
103.207	147.613		11	1
103.215	147.706		11	1
103.261	148.038		11	1
103.296	148.061		11	1
103.301	148.086		11	1
103.306	148.449		11	1
103.319	148.985		11	1
103.331	149.059		11	1
103.354	149.114		11	1
103.394	149.415		11	1
103.404	149.514		11	1
103.415	149.662		11	1
103.428	149.958		11	1
103.432	150.136		11	1
103.44	150.361		11	1
103.453	151.479		11	1
103.465	151.602		11	1
103.479	151.747		11	1
103.522	152.123		11	1
103.527	152.127		11	1
103.531	152.344		11	1
103.54	152.517		11	1
103.557	152.542		11	1
103.563	152.799		11	1
103.57	152.805		11	1
103.589	153.342		11	1
103.642	153.358		11	1
103.655	153.52		11	1
103.68	154.236		11	1
103.714	154.258		11	1
103.715	154.312		11	1
103.715	154.439		11	1
103.73	154.776		11	1
103.751	154.923		11	1
103.755	155.395		11	1
103.762	155.499		11	1
103.775	156.207		11	1
103.787	156.389		11	1
103.799	156.633		11	1
103.812	156.823		11	1
103.814	156.929		11	1
103.818	157		11	1
103.824	157.562		11	1
103.86	157.805		11	1
103.862	157.861		11	1
103.886	158.245		11	1
103.886	158.655		11	1
103.893	159.096		11	1
103.9	159.174		11	1
103.901	159.204		11	1
103.903	160.286		11	1
103.929	160.553		11	1
103.932	161.183		11	1
103.932	161.408		11	1
103.951	161.432		11	1
103.957	161.602		11	1
103.96	161.824		11	1
103.967	162.605		11	1
103.982	162.826		11	1
103.987	163.124		11	1
103.989	163.148		11	1
103.997	163.426		11	1
104.053	163.521		11	1
104.131	163.854		11	1
104.149	164.044		11	1
104.15	164.248		11	1
104.169	164.588		11	1
104.184	165.806		11	1
104.213	165.909		11	1
104.217	165.926		11	1
104.222	166.331		11	1
104.236	166.436		12	1
104.261	166.955		12	1
104.269	167.125		12	1
104.295	167.139		12	1
104.303	167.433		12	1
104.315	167.435		12	1
104.318	167.935		12	1
104.318	167.945		12	1
104.319	168.031		12	1
104.326	168.301		12	1
104.339	168.381		12	1
104.429	168.435		12	1
104.433	168.717		12	1
104.446	169.343		12	1
104.447	169.718		12	1
104.466	169.949		12	1
104.475	170.58		12	1
104.489	170.885		12	1
104.489	171.36		12	1
104.49	171.716		12	1
104.55	171.773		12	1
104.56	172.475		12	1
104.598	172.613		12	1
104.614	172.615		12	1
104.662	172.693		12	1
104.685	172.734		12	1
104.703	172.803		12	1
104.723	173.212		12	1
104.75	173.939		12	1
104.752	174.164		12	1
104.767	174.515		12	1
104.768	174.65		12	1
104.783	174.702		12	1
104.786	175.179		12	1
104.805	175.889		12	1
104.832	175.971		12	1
104.865	176.386		12	1
104.898	177.004		12	1
104.902	177.108		12	1
104.903	177.13		12	1
104.947	177.383		12	1
104.975	177.505		12	1
105.011	177.979		12	1
105.012	177.999		12	1
105.05	178.024		12	1
105.076	178.071		12	1
105.078	178.107		12	1
105.079	178.23		12	1
105.102	178.669		12	1
105.118	178.702		12	1
105.131	178.747		12	1
105.145	179.181		12	1
105.151	179.219		12	1
105.152	179.283		12	1
105.226	180.352		12	1
105.263	180.36		12	1
105.286	180.369		12	1
105.299	180.46		12	1
105.304	180.672		12	1
105.33	180.795		12	1
105.334	182.306		12	1
105.353	182.573		12	1
105.354	182.58		12	1
105.363	182.665		12	1
105.365	182.673		12	1
105.366	182.923		12	1
105.418	183.146		12	1
105.424	183.22		12	1
105.44	183.335		12	1
105.46	183.351		12	1
105.465	183.578		12	1
105.484	183.855		12	1
105.498	184.024		12	1
105.506	184.953		12	1
105.533	185.224		12	1
105.534	185.254		12	1
105.546	185.778		12	1
105.55	185.79		12	1
105.556	185.842		12	1
105.566	185.859		12	1
105.574	185.88		12	1
105.577	185.99		12	1
105.582	186.281		12	1
105.59	186.526		12	1
105.607	187.165		12	1
105.637	187.315		12	1
105.667	187.504		12	1
105.702	187.675		12	1
105.727	188.331		12	1
105.728	188.339		12	1
105.747	188.437		12	1
105.749	188.569		12	1
105.762	188.62		12	1
105.795	188.848		12	1
105.802	188.849		12	1
105.821	189.022		12	1
105.862	189.293		13	1
105.868	189.343		13	1
105.877	190.097		13	1
105.89	190.099		13	1
105.894	190.337		13	1
105.908	190.399		13	1
105.925	190.447		13	1
105.955	190.7		13	1
106.013	190.763		13	1
106.02	191.477		13	1
106.045	192.093		13	1
106.093	192.149		13	1
106.099	192.501		13	1
106.15	192.914		13	1
106.178	193.066		13	1
106.181	193.226		13	1
106.213	193.235		13	1
106.264	193.352		13	1
106.269	193.849		13	1
106.288	194.007		13	1
106.336	194.179		13	1
106.365	194.417		13	1
106.401	194.669		13	1
106.404	195.064		13	1
106.407	195.088		13	1
106.42	195.176		13	1
106.429	195.52		13	1
106.443	195.635		13	1
106.455	195.901		13	1
106.501	195.919		13	1
106.509	196.145		13	1
106.534	196.321		13	1
106.547	196.447		13	1
106.558	197.129		13	1
106.568	197.174		13	1
106.588	197.528		13	1
106.596	197.567		13	1
106.644	197.735		13	1
106.646	197.933		13	1
106.649	197.96		13	1
106.725	198.263		13	1
106.737	198.27		13	1
106.754	198.339		13	1
106.821	198.603		13	1
106.854	198.745		13	1
106.887	198.939		13	1
106.904	198.945		13	1
106.915	198.97		13	1
106.929	199.087		13	1
106.949	199.099		13	1
106.971	199.207		13	1
106.973	199.364		13	1
107	199.659		13	1
107.006	200.194		13	1
107.014	200.587		13	1
107.035	200.73		13	1
107.038	201.018		13	1
107.05	201.056		13	1
107.089	201.065		13	1
107.109	201.082		13	1
107.127	201.494		13	1
107.145	201.807		13	1
107.159	201.984		13	1
107.203	202.369		13	1
107.204	202.551		13	1
107.22	202.666		13	1
107.221	202.815		13	1
107.242	202.826		13	1
107.272	202.902		13	1
107.278	203.37		13	1
107.331	203.571		13	1
107.334	203.809		13	1
107.339	203.964		13	1
107.388	204.014		13	1
107.397	204.019		13	1
107.426	204.755		13	1
107.482	204.777		13	1
107.488	204.854		13	1
107.506	204.996		13	1
107.534	205.015		13	1
107.537	205.028		13	1
107.556	205.438		13	1
107.574	205.768		13	1
107.588	205.859		13	1
107.592	206.206		13	1
107.604	206.36		13	1
107.61	206.561		13	1
107.621	207.378		13	1
107.629	207.444		13	1
107.64	207.648		13	1
107.658	207.778		13	1
107.703	208.292		13	1
107.724	208.908		13	1
107.744	209.01		13	1
107.763	209.382		13	1
107.763	209.463		13	1
107.77	209.563		13	1
107.774	209.954		13	1
107.808	209.976		13	1
107.809	210.269		13	1
107.814	210.611		13	1
107.815	211.231		13	1
107.82	211.769		13	1
107.82	213.297		13	1
107.822	213.549		13	1
107.845	214.05		13	1
107.847	214.285		13	1
107.853	214.47		13	1
107.948	215.166		13	1
107.958	215.3		13	1
107.993	215.443		13	1
107.999	215.583		13	1
108.005	215.731		13	1
108.041	215.737		13	1
108.06	216.015		13	1
108.071	216.02		13	1
108.135	216.086		13	1
108.169	216.454		13	1
108.178	216.71		13	1
108.197	216.806		13	1
108.236	217.688		13	1
108.253	217.693		13	1
108.26	217.836		14	1
108.318	217.838		14	1
108.353	218.083		14	1
108.353	218.412		14	1
108.362	218.712		14	1
108.364	218.788		14	1
108.374	219.039		14	1
108.383	219.532		14	1
108.396	219.67		14	1
108.397	219.953		14	1
108.432	219.987		14	1
108.448	220.113		14	1
108.452	220.328		14	1
108.537	220.356		14	1
108.551	220.492		14	1
108.574	220.796		14	1
108.598	220.797		14	1
108.61	221.526		14	1
108.621	221.542		14	1
108.653	221.741		14	1
108.669	221.894		14	1
108.684	221.953		14	1
108.689	222.212		14	1
108.69	222.323		14	1
108.701	222.48		14	1
108.748	222.486		14	1
108.779	222.792		14	1
108.781	223.296		14	1
108.791	223.321		14	1
108.793	223.325		14	1
108.799	223.466		14	1
108.802	223.777		14	1
108.809	224.415		14	1
108.821	224.715		14	1
108.836	224.777		14	1
108.857	224.82		14	1
108.902	225.197		14	1
108.917	225.853		14	1
108.938	226.202		14	1
108.938	226.352		14	1
108.982	226.571		14	1
109.043	226.713		14	1
109.048	227.265		14	1
109.049	227.478		14	1
109.087	228.008		14	1
109.098	228.256		14	1
109.105	228.273		14	1
109.115	228.294		14	1
109.139	228.402		14	1
109.147	229.221		14	1
109.167	229.509		14	1
109.183	229.97		14	1
109.199	230.007		14	1
109.2	230.362		14	1
109.204	230.478		14	1
109.213	230.557		14	1
109.226	230.941		14	1
109.252	231.048		14	1
109.254	231.182		14	1
109.256	231.407		14	1
109.263	231.655		14	1
109.292	231.733		14	1
109.298	231.856		14	1
109.337	232.221		14	1
109.338	232.904		14	1
109.34	233.066		14	1
109.343	233.726		14	1
109.349	234		14	1
109.372	234.07		14	1
109.376	234.327		14	1
109.382	234.575		14	1
109.386	234.729		14	1
109.397	234.847		14	1
109.401	235.49		14	1
109.402	235.707		14	1
109.422	236.203		14	1
109.435	236.318		14	1
109.453	236.325		14	1
109.456	236.331		14	1
109.458	236.381		14	1
109.461	237.231		14	1
109.483	237.544		14	1
109.507	238.253		14	1
109.537	238.327		14	1
109.573	238.518		14	1
109.588	238.956		14	1
109.605	239.073		14	1
109.625	239.314		14	1
109.637	239.48		14	1
109.649	240.275		14	1
109.652	240.659		14	1
109.657	241.081		14	1
109.678	241.224		14	1
109.687	241.701		14	1
109.741	241.73		14	1
109.745	241.845		14	1
109.75	242.041		14	1
109.762	242.183		14	1
109.763	242.188		14	1
109.785	242.353		14	1
109.786	242.355		14	1
109.8	242.389		14	1
109.848	242.481		14	1
109.849	242.655		14	1
109.874	242.716		14	1
109.891	243.026		14	1
109.912	243.122		14	1
109.922	243.505		14	1
109.924	243.58		14	1
109.946	243.703		14	1
109.955	243.72		14	1
109.979	244.185		14	1
109.98	244.972		14	1
109.981	245.114		14	1
109.987	245.202		14	1
109.99	245.461		14	1
110.007	245.767		14	1
110.051	245.936		14	1
110.064	246.186		14	1
110.065	246.742		14	1
110.099	246.771		14	1
110.127	247.242		14	1
110.173	247.47		14	1
110.184	247.727		14	1
110.205	247.759		14	1
110.219	247.921		14	1
110.23	248.22		14	1
110.241	248.473		14	1
110.262	248.662		14	1
110.274	248.926		14	1
110.275	248.953		14	1
110.293	249.02		14	1
110.325	249.298		14	1
110.334	250.082		14	1
110.351	250.282		14	1
110.404	250.496		14	1
110.409	250.992		14	1
110.414	251.223		14	1
110.416	251.232		14	1
110.454	251.609		14	1
110.454	251.749		14	1
110.461	252.444		14	1
110.464	252.84		14	1
110.525	252.959		14	1
110.534	253.286		14	1
110.538	253.756		14	1
110.564	253.867		14	1
110.588	254.152		14	1
110.607	254.797		14	1
110.627	254.81		14	1
110.67	254.849		14	1
110.678	254.894		14	1
110.684	255.028		14	1
110.714	255.772		14	1
110.731	256.153		14	1
110.732	257.407		14	1
110.739	257.503		14	1
110.765	257.818		14	1
110.772	257.877		14	1
110.776	258.258		14	1
110.778	259.509		14	1
110.804	260.116		14	1
110.806	262.095		14	1
110.842	262.15		14	1
110.85	262.179		14	1
110.894	262.662		14	1
110.909	262.679		14	1
110.913	262.937		14	1
110.931	262.995		14	1
110.962	263.539		14	1
110.992	263.639		14	1
110.996	263.814		14	1
111.012	264.324		14	1
111.023	264.71		14	1
111.03	264.79		14	1
111.037	265.013		14	1
111.059	265.152		14	1
111.062	265.255		14	1
111.063	265.307		14	1
111.154	265.819		14	1
111.161	266.159		14	1
111.161	266.567		14	1
111.164	266.953		14	1
111.172	267.1		14	1
111.185	267.136		14	1
111.212	267.451		14	1
111.234	267.571		14	1
111.27	267.698		14	1
111.283	267.724		14	1
111.287	268.632		14	1
111.359	269.2		14	1
111.369	269.863		14	1
111.388	269.941		14	1
111.389	270.299		14	1
111.399	271.384		14	1
111.407	271.419		14	1
111.413	271.535		15	1
111.451	271.866		15	1
111.467	272.136		15	1
111.509	272.362		15	1
111.51	273.485		15	1
111.544	273.617		15	1
111.549	273.891		15	1
111.555	273.988		15	1
111.566	274.011		15	1
111.609	274.554		15	1
111.618	274.852		15	1
111.621	274.975		15	1
111.703	275.08		15	1
111.716	275.229		15	1
111.726	275.373		15	1
111.731	275.395		15	1
111.734	275.611		15	1
111.749	276.263		15	1
111.771	276.582		15	1
111.785	276.679		15	1
111.786	276.948		15	1
111.821	277.19		15	1
111.825	277.383		15	1
111.84	277.702		15	1
111.86	277.904		15	1
111.904	277.96		15	1
111.925	278.548		15	1
111.944	278.603		15	1
111.947	278.89		15	1
111.949	278.906		15	1
111.992	279.227		15	1
112.016	280.175		15	1
112.039	280.305		15	1
112.054	280.502		15	1
112.06	280.725		15	1
112.066	280.819		15	1
112.089	280.87		15	1
112.108	280.898		15	1
112.115	282.215		15	1
112.123	282.424		15	1
112.151	283.125		15	1
112.199	283.285		15	1
112.235	283.311		15	1
112.236	284.795		15	1
112.242	285.158		15	1
112.246	287.052		15	1
112.283	287.302		15	1
112.306	287.305		15	1
112.309	287.599		15	1
112.329	287.669		15	1
112.341	287.712		15	1
112.351	287.819		15	1
112.358	288.066		15	1
112.421	288.618		15	1
112.444	289.396		15	1
112.473	289.776		15	1
112.514	290.123		15	1
112.525	290.281		15	1
112.545	290.627		15	1
112.554	290.787		15	1
112.573	290.8		15	1
112.577	290.802		15	1
112.612	290.884		15	1
112.627	290.953		15	1
112.695	291.007		15	1
112.702	291.836		15	1
112.728	291.919		15	1
112.74	292.337		15	1
112.74	293.424		15	1
112.751	293.623		15	1
112.77	293.733		15	1
112.82	293.926		15	1
112.846	294.246		15	1
112.853	294.259		15	1
112.871	294.982		15	1
112.876	295.391		15	1
112.881	295.489		15	1
112.917	295.697		15	1
112.924	296.04		15	1
112.927	296.16		15	1
112.928	296.256		15	1
112.95	296.412		15	1
112.956	296.418		15	1
112.975	296.621		15	1
112.992	296.648		15	1
113.015	296.683		15	1
113.04	297.337		15	1
113.08	297.379		15	1
113.138	297.543		15	1
113.162	297.601		15	1
113.166	298.388		15	1
113.183	298.794		15	1
113.187	298.993		15	1
113.246	299.246		15	1
113.252	299.507		15	1
113.256	300.173		15	1
113.263	300.361		15	1
113.264	300.463		15	1
113.284	301.301		15	1
113.288	301.513		15	1
113.301	301.876		15	1
113.306	303.611		15	1
113.315	303.937		15	1
113.325	304.154		15	1
113.328	304.922		15	1
113.33	304.969		15	1
113.343	305.092		15	1
113.371	305.205		15	1
113.375	305.415		15	1
113.41	305.43		15	1
113.419	306.816		15	1
113.442	306.896		15	1
113.494	306.963		15	1
113.513	307.23		15	1
113.537	307.84		15	1
113.542	308.075		15	1
113.612	308.152		15	1
113.644	309.181		15	1
113.657	309.44		15	1
113.681	309.499		15	1
113.7	309.923		15	1
113.712	310.831		15	1
113.779	311.028		15	1
113.803	311.152		15	1
113.809	311.181		15	1
113.838	311.408		15	1
113.892	311.508		15	1
113.901	311.555		15	1
113.905	311.767		15	1
113.906	311.802		15	1
113.924	312.793		15	1
113.933	312.956		15	1
113.941	312.995		15	1
113.953	313.005		15	1
113.983	313.229		15	1
114.037	313.408		15	1
114.04	313.482		15	1
114.067	313.556		15	1
114.113	313.621		15	1
114.127	313.808		15	1
114.147	313.845		15	1
114.162	314.051		15	1
114.186	314.499		15	1
114.205	314.576		15	1
114.218	314.782		15	1
114.228	315.407		15	1
114.248	316.273		15	1
114.253	316.841		15	1
114.267	317.251		15	1
114.302	317.773		15	1
114.314	318.78		15	1
114.316	319.315		15	1
114.325	320.356		15	1
114.333	320.416		15	1
114.352	321.396		15	1
114.443	321.448		15	1
114.475	321.694		15	1
114.485	322.172		15	1
114.492	322.263		15	1
114.495	323.492		15	1
114.506	324.57		15	1
114.549	324.872		15	1
114.566	325.156		15	1
114.572	325.344		15	1
114.611	325.998		15	1
114.68	326.107		15	1
114.693	326.175		15	1
114.706	326.436		15	1
114.745	326.787		15	1
114.772	326.962		15	1
114.791	327.601		15	1
114.8	327.607		15	1
114.818	327.685		15	1
114.832	328.998		15	1
114.872	329.584		15	1
114.903	330.356		15	1
114.905	330.741		15	1
114.916	330.902		15	1
114.954	332.16		15	1
114.974	332.761		15	1
114.975	333.273		15	1
115.026	333.384		15	1
115.044	333.427		15	1
115.046	333.695		15	1
115.068	334.061		15	1
115.071	334.396		15	1
115.097	334.678		15	1
115.099	334.998		15	1
115.114	335.028		15	1
115.129	336.089		15	1
115.135	336.379		15	1
115.166	336.672		15	1
115.221	336.845		15	1
115.236	336.906		15	1
115.278	337.076		15	1
115.318	337.229		15	1
115.331	337.687		15	1
115.332	338.852		15	1
115.337	339.24		15	1
115.386	341.042		15	1
115.392	341.868		15	1
115.418	342.419		15	1
115.42	342.469		15	1
115.434	342.645		15	1
115.448	342.685		15	1
115.456	343.674		15	1
115.469	343.958		15	1
115.475	343.994		15	1
115.495	344.066		15	1
115.514	344.178		15	1
115.522	344.587		15	1
115.529	345.005		15	1
115.532	345.346		15	1
115.535	345.498		15	1
115.545	345.974		15	1
115.587	346.006		15	1
115.589	346.065		15	1
115.595	347.342		15	1
115.611	347.44		15	1
115.667	347.629		15	1
115.671	347.769		15	1
115.675	347.822		15	1
115.688	348.654		15	1
115.704	348.88		15	1
115.71	348.891		15	1
115.71	350.175		15	1
115.738	351.146		15	1
115.75	352.202		15	1
115.752	352.546		16	1
115.757	353.02		16	1
115.764	354.229		16	1
115.787	354.981		16	1
115.79	355.992		16	1
115.814	356.059		16	1
115.816	356.428		16	1
115.924	356.847		16	1
115.927	357.824		16	1
115.939	358.207		16	1
116.029	358.645		16	1
116.076	359.187		16	1
116.096	359.375		16	1
116.138	360.075		16	1
116.173	361.362		16	1
116.214	361.557		16	1
116.234	362.438		16	1
116.254	363.439		16	1
116.269	364.111		16	1
116.278	364.388		16	1
116.292	364.43		16	1
116.336	365.272		16	1
116.356	365.613		16	1
116.369	365.758		16	1
116.375	365.885		16	1
116.378	365.914		16	1
116.378	366.313		16	1
116.392	366.318		16	1
116.404	367.087		16	1
116.407	367.117		16	1
116.411	368.005		16	1
116.419	369.215		16	1
116.446	369.297		16	1
116.452	369.408		16	1
116.456	369.783		16	1
116.473	369.944		16	1
116.483	369.977		16	1
116.503	371.375		16	1
116.539	371.457		16	1
116.592	371.657		16	1
116.598	371.879		16	1
116.642	374.307		16	1
116.659	374.394		16	1
116.665	374.873		16	1
116.671	375.513		16	1
116.697	376.052		16	1
116.71	376.241		16	1
116.717	376.748		16	1
116.748	376.892		16	1
116.769	377.959		16	1
116.78	378.137		16	1
116.799	379.33		16	1
116.804	379.564		16	1
116.818	379.616		16	1
116.821	380.212		16	1
116.844	381.379		16	1
116.915	381.632		16	1
116.928	382.114		16	1
116.943	382.64		16	1
116.956	383.758		16	1
116.964	384.202		16	1
116.988	385.042		16	1
116.995	385.916		16	1
116.996	386.027		16	1
117.057	387.046		16	1
117.083	387.361		16	1
117.094	387.767		16	1
117.117	388.051		16	1
117.148	388.131		16	1
117.216	388.824		16	1
117.228	389.286		16	1
117.238	389.64		16	1
117.25	389.691		16	1
117.26	391.673		16	1
117.264	392.307		16	1
117.305	392.512		16	1
117.316	392.578		16	1
117.351	393.377		16	1
117.392	393.559		16	1
117.392	393.564		16	1
117.412	394.739		16	1
117.412	396.279		16	1
117.413	396.657		16	1
117.496	397.07		16	1
117.505	399.776		16	1
117.508	399.975		16	1
117.531	400.843		16	1
117.597	401.056		16	1
117.641	401.091		16	1
117.677	401.586		16	1
117.68	401.82		16	1
117.706	402.179		16	1
117.713	402.215		16	1
117.722	402.49		16	1
117.759	402.517		16	1
117.786	403.964		16	1
117.786	404.161		16	1
117.797	405.601		16	1
117.832	405.612		16	1
117.852	405.923		16	1
117.91	406.672		16	1
117.912	407.32		16	1
117.916	407.605		16	1
117.944	408.838		16	1
117.957	408.879		16	1
117.963	409.153		16	1
117.974	409.749		16	1
117.978	410.26		16	1
117.983	410.667		16	1
117.998	413.458		16	1
118.052	414.164		16	1
118.082	414.37		16	1
118.089	414.621		16	1
118.142	415.184		16	1
118.151	415.219		16	1
118.185	415.329		16	1
118.199	415.659		16	1
118.202	416.478		16	1
118.209	416.48		16	1
118.268	416.653		16	1
118.278	417.76		16	1
118.309	417.839		16	1
118.317	418.03		16	1
118.348	418.525		16	1
118.402	418.841		16	1
118.442	419.19		16	1
118.445	419.955		16	1
118.452	420.378		16	1
118.456	420.62		16	1
118.505	421.195		16	1
118.521	422.47		16	1
118.538	422.662		16	1
118.549	422.918		16	1
118.591	423.059		16	1
118.6	423.894		16	1
118.611	424.543		16	1
118.642	424.795		16	1
118.646	425.409		16	1
118.697	425.884		16	1
118.768	426.022		16	1
118.787	428.866		16	1
118.795	429.109		16	1
118.807	429.244		16	1
118.862	429.591		16	1
118.875	430.622		16	1
118.887	430.623		16	1
118.888	430.66		16	1
118.894	431.277		16	1
118.9	432.041		16	1
118.951	432.175		16	1
118.956	432.279		16	1
118.968	432.547		16	1
118.968	433.79		16	1
118.999	435.69		16	1
119.072	436.767		16	1
119.075	437.104		16	1
119.136	437.226		16	1
119.143	437.837		16	1
119.156	437.938		16	1
119.173	438.032		16	1
119.204	438.398		16	1
119.208	438.785		16	1
119.341	439.032		16	1
119.351	439.229		16	1
119.361	439.233		16	1
119.364	441.402		16	1
119.366	441.891		16	1
119.392	442.665		16	1
119.41	443.843		16	1
119.412	444.419		16	1
119.416	444.607		16	1
119.436	444.626		16	1
119.441	445.066		16	1
119.452	445.431		16	1
119.462	445.771		16	1
119.464	446.942		16	1
119.477	447.163		16	1
119.493	447.782		16	1
119.539	448.367		16	1
119.576	448.426		16	1
119.604	449.399		16	1
119.618	449.756		16	1
119.624	450.709		16	1
119.632	450.773		16	1
119.639	450.902		16	1
119.657	451.566		16	1
119.664	451.921		16	1
119.665	452.128		16	1
119.677	452.147		16	1
119.699	452.375		16	1
119.707	452.691		16	1
119.776	452.903		16	1
119.802	455.516		16	1
119.822	455.602		16	1
119.837	457.698		16	1
119.845	459.065		16	1
119.877	460.054		16	1
119.951	460.309		16	1
119.985	460.429		16	1
119.992	460.553		16	1
120.03	460.63		16	1
120.037	462.584		16	1
120.103	463.271		16	1
120.148	466.245		16	1
120.191	469.077		16	1
120.208	470.23		16	1
120.21	471.181		16	1
120.254	472.658		16	1
120.286	472.662		16	1
120.293	474.084		16	1
120.328	474.151		16	1
120.332	474.538		16	1
120.333	475.359		16	1
120.337	475.521		16	1
120.341	475.617		16	1
120.342	476.497		16	1
120.428	477.341		16	1
120.434	477.589		16	1
120.444	478.255		16	1
120.476	478.724		16	1
120.495	479.043		16	1
120.518	480.876		16	1
120.562	481.966		16	1
120.646	481.968		16	1
120.653	483.215		16	1
120.66	483.956		16	1
120.676	484.466		16	1
120.685	485.225		16	1
120.753	486.671		16	1
120.757	486.876		16	1
120.761	486.978		16	1
120.799	487.475		16	1
120.847	487.989		16	1
120.856	490.236		16	1
120.886	490.332		16	1
120.895	491.556		16	1
120.907	493.439		16	1
120.911	495.894		16	1
120.919	496.081		16	1
120.939	496.461		16	1
120.995	496.766		16	1
121.017	499.139		16	1
121.037	501.113		16	1
121.061	501.232		16	1
121.065	502.071		16	1
121.095	502.806		16	1
121.127	505.245		16	1
121.128	506.862		16	1
121.182	507.248		16	1
121.185	507.753		16	1
121.187	508.158		16	1
121.193	511.162		16	1
121.215	512.806		16	1
121.218	516.189		16	1
121.239	516.214		16	1
121.252	516.731		16	1
121.253	519.429		16	1
121.277	519.617		16	1
121.302	519.944		16	1
121.325	519.947		16	1
121.337	520.315		16	1
121.371	521.087		16	1
121.429	522.959		16	1
121.436	523.08		16	1
121.446	524.173		16	1
121.466	526.011		16	1
121.472	526.552		16	1
121.548	526.976		16	1
121.557	527.717		16	1
121.568	528.307		16	1
121.569	528.341		16	1
121.579	529.389		16	1
121.59	530.906		16	1
121.59	531.044		16	1
121.62	531.075		16	1
121.639	533.292		16	1
121.674	533.963		16	1
121.675	534.377		16	1
121.728	536.863		16	1
121.747	537.044		16	1
121.787	539.083		16	1
121.792	540.634		16	1
121.832	542.827		16	1
121.837	543.248		16	1
121.879	544.67		16	1
121.904	544.949		16	1
121.906	546.046		16	1
121.926	547.079		16	1
121.937	547.086		16	1
121.943	547.209		16	1
121.964	547.841		16	1
121.982	548.113		16	1
121.988	552.706		16	1
122.01	553.948		16	1
122.033	554.039		16	1
122.07	555.01		16	1
122.09	557.29		16	1
122.119	559.658		16	1
122.121	560.324		16	1
122.163	561.525		16	1
122.164	561.592		16	1
122.17	563.383		16	1
122.216	564.306		16	1
122.226	564.567		16	1
122.253	566.492		17	1
122.261	566.653		17	1
122.321	567.986		17	1
122.337	568.32		17	1
122.341	569.731		17	1
122.344	573.537		17	1
122.356	573.879		17	1
122.364	573.972		17	1
122.366	574.739		17	1
122.378	575.395		17	1
122.422	575.862		17	1
122.426	577.05		17	1
122.449	577.519		17	1
122.483	577.903		17	1
122.513	578.707		17	1
122.534	581.613		17	1
122.558	582.318		17	1
122.569	582.442		17	1
122.593	582.608		17	1
122.601	583.281		17	1
122.617	583.314		17	1
122.625	584.385		17	1
122.626	584.953		17	1
122.66	585.214		17	1
122.758	585.862		17	1
122.759	586.069		17	1
122.785	587		17	1
122.786	588.974		17	1
122.806	589.258		17	1
122.83	590.353		17	1
122.886	591.083		17	1
122.889	592.48		17	1
122.912	593.331		17	1
122.913	593.738		17	1
122.919	594.874		17	1
122.921	595.037		17	1
122.932	595.239		17	1
122.982	596.106		17	1
123.061	598.457		17	1
123.064	602.524		17	1
123.066	602.903		17	1
123.083	603.563		17	1
123.085	605.232		17	1
123.114	605.412		17	1
123.119	606.817		17	1
123.157	611.278		17	1
123.161	611.907		17	1
123.179	613.662		17	1
123.209	616.042		17	1
123.227	616.203		17	1
123.271	616.883		17	1
123.291	617.822		17	1
123.301	620.507		17	1
123.374	625.205		17	1
123.415	625.903		17	1
123.438	627.381		17	1
123.44	628.692		17	1
123.452	629.453		17	1
123.464	631.562		17	1
123.476	631.926		17	1
123.503	632.303		17	1
123.51	632.57		17	1
123.543	633.075		17	1
123.561	634.673		17	1
123.594	635.137		17	1
123.605	635.707		17	1
123.627	636.442		17	1
123.64	636.544		17	1
123.676	639.093		17	1
123.694	642.191		17	1
123.749	645.461		17	1
123.768	648.979		17	1
123.806	650.739		17	1
123.837	651.709		17	1
123.86	652.028		17	1
123.86	652.837		17	1
123.862	653.37		17	1
123.87	655.383		17	1
123.921	656.402		17	1
123.984	656.741		17	1
123.989	657.288		17	1
124.006	660.125		17	1
124.032	661.489		17	1
124.032	665.201		17	1
124.042	665.741		17	1
124.066	666.528		17	1
124.08	668.267		17	1
124.098	669.068		17	1
124.112	669.652		17	1
124.118	674.412		17	1
124.123	674.717		17	1
124.135	677.568		17	1
124.154	677.609		17	1
124.161	678.214		17	1
124.182	678.595		17	1
124.188	678.619		17	1
124.215	680.173		17	1
124.229	680.778		17	1
124.285	680.864		17	1
124.295	681.17		17	1
124.298	681.519		17	1
124.307	682.554		17	1
124.331	685.504		17	1
124.349	688.595		17	1
124.353	689.072		17	1
124.353	690.309		17	1
124.399	690.515		17	1
124.443	692.114		17	1
124.454	693.049		17	1
124.464	693.059		17	1
124.48	695.245		17	1
124.481	695.451		17	1
124.522	697.133		17	1
124.531	698.494		17	1
124.531	698.679		17	1
124.535	701.303		17	1
124.549	703.135		17	1
124.552	704.209		17	1
124.563	704.37		17	1
124.601	705.504		17	1
124.662	707.67		17	1
124.675	711.04		17	1
124.682	712.002		17	1
124.688	714.414		17	1
124.696	716.892		17	1
124.726	718.201		17	1
124.754	720.909		17	1
124.807	721.742		17	1
124.88	721.865		17	1
124.883	722.173		17	1
124.902	723.383		17	1
124.922	725.406		17	1
124.997	725.984		17	1
125.007	726.397		17	1
125.021	728.732		17	1
125.023	732.296		17	1
125.073	733.469		17	1
125.076	740.006		17	1
125.091	741.479		17	1
125.118	742.674		17	1
125.124	745.018		17	1
125.129	750.324		17	1
125.135	750.481		17	1
125.135	750.842		17	1
125.157	750.963		17	1
125.162	752.977		17	1
125.224	754.373		17	1
125.256	756.426		17	1
125.264	758.41		17	1
125.272	758.593		17	1
125.3	761.515		17	1
125.332	761.802		17	1
125.358	762.249		17	1
125.373	762.478		17	1
125.43	762.954		17	1
125.435	763.149		17	1
125.443	763.531		17	1
125.456	766.14		17	1
125.483	766.744		17	1
125.485	769.235		17	1
125.588	773.224		17	1
125.615	773.979		17	1
125.629	774.155		17	1
125.63	777.338		17	1
125.64	779.272		17	1
125.666	781.136		17	1
125.673	783.024		17	1
125.688	785.733		17	1
125.72	786.083		17	1
125.735	787.339		17	1
125.742	789.031		17	1
125.758	789.534		17	1
125.776	790.353		17	1
125.796	792.849		17	1
125.82	793.53		17	1
125.866	794.331		17	1
125.883	795.515		17	1
125.911	795.606		17	1
125.988	795.905		17	1
126.027	797.55		17	1
126.032	802.301		17	1
126.091	802.837		17	1
126.096	806.701		17	1
126.111	809.764		17	1
126.127	810.541		17	1
126.139	812.869		17	1
126.178	813.266		17	1
126.184	814.22		17	1
126.195	816.44		17	1
126.207	816.463		17	1
126.24	816.872		17	1
126.244	819.133		17	1
126.245	822.639		17	1
126.253	823.843		17	1
126.256	824.9		17	1
126.274	829.521		17	1
126.281	832.883		17	1
126.335	834.33		17	1
126.336	839.779		17	1
126.344	844.905		17	1
126.397	846.467		17	1
126.42	848.321		17	1
126.423	850.445		17	1
126.521	855.573		17	1
126.542	857.848		17	1
126.572	859		17	1
126.589	859.752		17	1
126.623	864.943		17	1
126.63	866.5		17	1
126.645	866.634		17	1
126.656	868.441		17	1
126.691	869.842		17	1
126.719	872.706		17	1
126.722	873.701		17	1
126.723	875.118		17	1
126.727	876.71		17	1
126.795	876.881		17	1
126.805	877.423		17	1
126.821	882.434		17	1
126.842	884.668		17	1
126.876	885.046		17	1
126.892	887.14		17	1
126.905	887.68		17	1
126.908	890.134		17	1
126.918	890.224		17	1
126.926	892.276		17	1
126.929	892.425		17	1
126.955	897.106		17	1
126.957	901.856		17	1
126.985	902.237		17	1
126.987	904.159		17	1
127.006	904.916		17	1
127.039	912.03		17	1
127.065	914.525		17	1
127.072	918.69		17	1
127.149	921.744		17	1
127.174	922.724		17	1
127.194	929.688		17	1
127.203	930.383		17	1
127.206	931.544		17	1
127.267	935.189		17	1
127.301	936.248		17	1
127.304	939.101		17	1
127.357	940.637		17	1
127.364	942.993		17	1
127.397	948.276		17	1
127.425	949.153		17	1
127.453	952.322		17	1
127.478	959.9		17	1
127.482	960.099		17	1
127.507	962.529		17	1
127.508	963.086		17	1
127.525	971.72		17	1
127.565	971.729		17	1
127.63	975.313		17	1
127.638	976.731		17	1
127.643	977.732		17	1
127.646	982.254		17	1
127.676	982.878		17	1
127.684	984.087		17	1
127.695	988.518		17	1
127.698	989.986		17	1
127.707	995.286		17	1
127.729	1002		17	1
127.784	1005.78		17	1
127.833	1005.85		17	1
127.845	1011.23		17	1
127.853	1012.02		17	1
127.895	1013.23		17	1
127.912	1016.62		17	1
127.944	1021.5		17	1
127.95	1026.76		17	1
127.95	1032.15		17	1
127.953	1034.33		17	1
127.954	1037.95		17	1
127.956	1045.32		17	1
128.019	1046.39		17	1
128.033	1048.43		17	1
128.057	1050.22		17	1
128.073	1050.25		17	1
128.134	1054.97		17	1
128.137	1055		17	1
128.163	1056.77		17	1
128.181	1058.59		17	1
128.182	1058.96		17	1
128.184	1068.91		17	1
128.196	1070.38		17	1
128.259	1072.56		17	1
128.269	1072.84		17	1
128.271	1075.38		17	1
128.272	1075.41		17	1
128.273	1076.97		17	1
128.282	1081.89		17	1
128.296	1083.08		17	1
128.306	1088.6		17	1
128.316	1089.23		17	1
128.359	1093.21		17	1
128.403	1104.75		17	1
128.411	1115.05		17	1
128.414	1136.73		17	1
128.414	1136.97		17	1
128.417	1139.71		17	1
128.427	1148.62		17	1
128.436	1148.91		17	1
128.442	1155.28		17	1
128.449	1162.19		17	1
128.461	1163.86		17	1
128.475	1164.53		17	1
128.485	1164.9		17	1
128.49	1173.79		17	1
128.525	1184.24		17	1
128.541	1186.14		17	1
128.546	1187.23		17	1
128.546	1192.06		17	1
128.558	1197.72		17	1
128.602	1200.75		17	1
128.608	1201.4		17	1
128.646	1205.27		17	1
128.698	1234.5		17	1
128.706	1247.82		17	1
128.713	1249.35		17	1
128.713	1251.04		17	1
128.737	1251.15		17	1
128.771	1265.59		17	1
128.773	1271.44		17	1
128.847	1272.16		17	1
128.856	1284.74		17	1
128.875	1289.37		17	1
128.883	1292.12		17	1
128.901	1292.66		17	1
128.917	1299.86		17	1
128.917	1301.62		17	1
128.943	1304.04		17	1
128.957	1317.78		17	1
128.961	1328.63		17	1
128.962	1329.8		17	1
128.963	1330.55		17	1
128.987	1342.72		17	1
129.016	1348.72		17	1
129.018	1349.35		17	1
129.02	1352.41		17	1
129.027	1356.87		17	1
129.039	1359.84		17	1
129.041	1373.65		17	1
129.112	1374.29		17	1
129.121	1374.95		17	1
129.185	1390.86		17	1
129.185	1393.36		17	1
129.209	1397.26		17	1
129.221	1425.73		17	1
129.237	1425.87		17	1
129.239	1429.63		17	1
129.247	1432.27		17	1
129.258	1445.94		17	1
129.284	1446.68		17	1
129.381	1448.15		17	1
129.456	1451.07		17	1
129.462	1461.74		17	1
129.468	1463.16		17	1
129.491	1465.88		17	1
129.495	1470.42		17	1
129.517	1470.74		17	1
129.533	1473.93		17	1
129.562	1477.89		17	1
129.596	1480.96		17	1
129.652	1481.7		17	1
129.673	1483.22		17	1
129.686	1484.02		17	1
129.688	1486.69		17	1
129.714	1512.02		17	1
129.75	1522.52		17	1
129.778	1531.72		17	1
129.825	1532.51		17	1
129.826	1534.42		17	1
129.851	1538.59		17	1
129.858	1578.21		17	1
129.879	1579.88		17	1
129.902	1631.2		17	1
129.928	1653.4		17	1
129.931	1659.25		17	1
129.942	1666.64		17	1
129.977	1681.82		17	1
130.011	1683.37		18	1
130.018	1695.39		18	1
130.019	1697.09		18	1
130.025	1751.2		18	1
130.033	1759.2		18	1
130.065	1774.72		18	1
130.088	1783.52		18	1
130.112	1790.79		18	1
130.113	1815.77		18	1
130.118	1824.6		18	1
130.125	1827.6		18	1
130.165	1827.84		18	1
130.222	1856.52		18	1
130.25	1864.31		18	1
130.268	1897.46		18	1
130.318	1971.73		18	1
130.327	2031.82		18	1
130.351	2044.73		18	1
130.369	2060.97		18	1
130.371	2077.85		18	1
130.453	2094.32		18	1
130.458			18	1
130.479			18	1
130.486			18	1
130.506			18	1
130.507			18	1
130.527			18	1
130.546			18	1
130.568			18	1
130.63			18	1
130.634			18	1
130.65			18	1
130.682			18	1
130.698			18	1
130.7			18	1
130.709			18	1
130.753			18	1
130.769			18	1
130.807			18	1
130.819			18	1
130.874			18	1
130.912			18	1
130.919			18	1
130.937			18	1
130.946			18	1
130.957			18	1
130.969			18	1
130.984			18	1
131.017			18	1
131.028			18	1
131.041			18	1
131.043			18	1
131.064			18	1
131.098			18	1
131.099			18	1
131.131			18	1
131.148			18	1
131.184			18	1
131.209			18	1
131.26			18	1
131.273			18	1
131.28			18	1
131.294			18	1
131.334			18	1
131.338			18	1
131.38			18	1
131.388			18	1
131.397			18	1
131.399			18	1
131.416			18	1
131.436			18	1
131.49			18	1
131.494			18	1
131.552			18	1
131.556			18	1
131.636			18	1
131.65			18	1
131.66			18	1
131.664			18	1
131.664			18	1
131.695			18	1
131.701			18	1
131.73			18	1
131.733			18	1
131.753			18	1
131.791			18	1
131.794			18	1
131.815			18	1
131.815			18	1
131.87			18	1
131.873			18	1
131.922			18	1
131.934			18	1
131.963			18	1
131.999			18	1
132.015			18	1
132.022			18	1
132.031			18	1
132.049			18	1
132.124			18	1
132.124			18	1
132.146			18	1
132.147			18	1
132.157			18	1
132.178			18	1
132.182			18	1
132.19			18	1
132.209			18	1
132.219			18	1
132.229			18	1
132.273			18	1
132.308			18	1
132.319			18	1
132.321			18	1
132.332			18	1
132.363			18	1
132.37			18	1
132.415			18	1
132.424			18	1
132.425			18	1
132.472			18	1
132.556			18	1
132.557			18	1
132.592			18	1
132.595			18	1
132.607			18	1
132.615			18	1
132.619			18	1
132.62			18	1
132.628			18	1
132.638			18	1
132.693			18	1
132.693			18	1
132.704			18	1
132.713			18	1
132.726			18	1
132.744			18	1
132.785			18	1
132.821			18	1
132.832			18	1
132.863			18	1
132.896			18	1
132.923			18	1
132.924			18	1
132.957			18	1
132.966			18	1
132.967			18	1
133.028			18	1
133.064			18	1
133.137			18	1
133.139			18	1
133.154			18	1
133.159			18	1
133.165			18	1
133.168			18	1
133.17			18	1
133.177			18	1
133.188			18	1
133.274			18	1
133.277			18	1
133.292			18	1
133.323			18	1
133.36			18	1
133.369			18	1
133.386			18	1
133.453			18	1
133.46			18	1
133.525			18	1
133.591			18	1
133.626			18	1
133.663			18	1
133.673			18	1
133.675			18	1
133.728			18	1
133.729			18	1
133.738			18	1
133.742			18	1
133.762			18	1
133.812			18	1
133.846			18	1
133.862			18	1
133.868			18	1
133.918			18	1
133.952			18	1
133.969			18	1
133.979			18	1
133.987			18	1
134.038			18	1
134.073			18	1
134.077			18	1
134.092			18	1
134.163			18	1
134.175			18	1
134.189			18	1
134.191			18	1
134.215			18	1
134.228			18	1
134.241			18	1
134.241			18	1
134.253			18	1
134.299			18	1
134.306			18	1
134.31			18	1
134.325			18	1
134.385			18	1
134.418			18	1
134.427			18	1
134.433			18	1
134.461			18	1
134.469			18	1
134.49			18	1
134.504			18	1
134.534			18	1
134.562			18	1
134.567			18	1
134.597			18	1
134.623			18	1
134.674			18	1
134.701			18	1
134.706			18	1
134.716			18	1
134.731			18	1
134.739			18	1
134.754			18	1
134.769			18	1
134.776			18	1
134.781			18	1
134.792			18	1
134.803			18	1
134.811			18	1
134.823			18	1
134.834			18	1
134.876			18	1
134.895			18	1
134.9			18	1
134.92			18	1
134.939			18	1
134.961			18	1
134.973			18	1
134.986			18	1
135.009			18	1
135.014			18	1
135.029			18	1
135.05			18	1
135.067			18	1
135.14			18	1
135.16			18	1
135.181			18	1
135.201			18	1
135.237			18	1
135.24			18	1
135.275			18	1
135.279			18	1
135.38			18	1
135.385			18	1
135.413			18	1
135.435			18	1
135.458			18	1
135.47			18	1
135.563			18	1
135.615			18	1
135.635			18	1
135.642			18	1
135.647			18	1
135.651			18	1
135.676			18	1
135.703			18	1
135.71			18	1
135.729			18	1
135.729			18	1
135.791			18	1
135.861			18	1
135.923			18	1
135.978			18	1
135.999			18	1
136.002			18	1
136.043			18	1
136.115			18	1
136.142			18	1
136.157			18	1
136.162			18	1
136.167			18	1
136.181			18	1
136.187			18	1
136.208			18	1
136.256			18	1
136.281			18	1
136.291			18	1
136.574			18	1
136.585			18	1
136.586			18	1
136.611			18	1
136.613			18	1
136.62			18	1
136.644			18	1
136.649			18	1
136.65			18	1
136.716			18	1
136.73			18	1
136.753			18	1
136.762			18	1
136.793			18	1
136.852			18	1
136.869			18	1
136.884			18	1
136.897			18	1
136.912			18	1
136.946			18	1
136.986			18	1
137.013			18	1
137.065			18	1
137.073			18	1
137.086			18	1
137.091			18	1
137.183			18	1
137.184			18	1
137.209			18	1
137.211			18	1
137.228			18	1
137.265			18	1
137.274			18	1
137.344			18	1
137.357			18	1
137.359			18	1
137.387			18	1
137.391			18	1
137.414			18	1
137.451			18	1
137.453			18	1
137.464			18	1
137.484			18	1
137.502			18	1
137.51			18	1
137.533			18	1
137.546			18	1
137.601			18	1
137.638			18	1
137.693			18	1
137.698			18	1
137.699			18	1
137.821			18	1
137.851			18	1
137.859			18	1
137.903			18	1
137.945			18	1
137.959			18	1
138.001			18	1
138.005			18	1
138.077			18	1
138.112			18	1
138.114			18	1
138.173			18	1
138.179			18	1
138.193			18	1
138.262			18	1
138.272			18	1
138.303			18	1
138.321			18	1
138.369			18	1
138.413			18	1
138.458			18	1
138.467			18	1
138.479			18	1
138.487			18	1
138.524			18	1
138.525			18	1
138.58			18	1
138.659			18	1
138.666			18	1
138.67			18	1
138.695			18	1
138.787			18	1
138.79			18	1
138.795			18	1
138.801			18	1
138.817			18	1
138.837			18	1
138.847			18	1
138.876			18	1
138.968			18	1
138.996			18	1
138.997			18	1
139.001			18	1
139.036			18	1
139.054			18	1
139.055			18	1
139.094			18	1
139.11			18	1
139.117			18	1
139.136			18	1
139.187			18	1
139.195			18	1
139.205			18	1
139.23			18	1
[truncated: 41,700 more rows]

## Sheet: EDFig4
GONE output image

## Sheet: EDFig5
total LOF	wean/year	Froh	Lifetime weaned
157	0.428571	0.138449	3
160.5	0.416667	0.108232	5
142.5	0.6	0.00226116	6
164	0.6	0.0928868	6
163	0.444444	0.106421	4
155.5	0.333333	0.0593975	2
158.5	0.6	0.0998556	6
161	0.333333	0.101146	3
160	0.5	0.113385	3
159.5	0.142857	0.121613	1
165	0.428571	0.147092	6
161	0.285714	0.0292174	6
150	0.714286	0.0175138	10
154.5	0.583333	0	7
168.5	0.333333	0.142855	3
157.5	0.714286	0.0701852	10
160.5	0.5	0.138386	6
160	0.444444	0.0420232	4
166	0.625	0.101501	5
163.5	0.555556	0.116876	5
159.5	0.5	0.118596	5
160.5	0.2	0.108068	4
163.5	0.25	0.138692	2
165	0.210526	0.139824	4
160.5	0.666667	0.103119	3
162.5	0.571429	0.0818134	6
164.5	0.333333	0.0980589	4
167	0.222222	0.123957	2
165	0.333333	0.098491	4
162.5	0.583333	0.13076	4
165.5	0.25	0.110915	7
158	0.6	0.149578	3
166	0.285714	0.138842	5
163	0.666667	0.0690724	3
166.5	0.333333	0.0557286	4
163	0.428571	0.0876218	6
156	0.5	0.103203	4
157.5	0.428571	0.130971	4
160.5	0.210526	0.130808	6
161.5	0.125	0.121955	3
		0.136737	3
		0.108889	4
		0.109507	1

## Sheet: EDFig6
Froh	SNPeff	Provean
0.138449	66	706
0.108232	70.5	659
0.00226116	59.5	440
0.0928868	66.5	689
0.106421	68.5	683
0.0593975	65	686
0.0998556	66	676
0.101146	67.5	598
0.113385	64.5	700
0.121613	63	751
0.147092	68.5	691
0.0292174	68	590
0.0175138	58.5	631
0	67	640
0.142855	71.5	660
0.0701852	68.5	630
0.138386	64.5	695
0.0420232	63	643
0.101501	72	705
0.116876	69.5	686
0.118596	66.5	687
0.108068	67	673
0.138692	69.5	664
0.139824	71.5	630
0.0818134	64	715
0.0980589	68	701
0.123957	68	662
0.098491	71.5	685
0.13076	69.5	638
0.110915	67.5	712
0.149578	65	720
0.0690724	66	668
0.0557286	68.5	637
0.0876218	66	699
0.103203	68.5	702
0.130808	68.5	630
0.121955	66.5	662
0.136737	65	718
0.108889	69	742
0.109507	68	686

## Sheet: EDFig7
Froh >1MB
0.0765163
0.141249
0.0951508
0.0957811
0.111535
0.12197
0.130324
0.0879811
0.114188
0.0806553
0.11652
0.103025
0.111239
0.082517
0.147101
0.0980626
0.132282
0.144442
0.121544
0.13336
0.129882
0.112704
0.138494
0.118554
0.105005
0.125474
0.129985
0.106259
0.121028
0.101749
0.119017
0.125981
0.131074
0.132308
0.101725
0.119043
0.115603
0.0882786
0.138449
0.113385
0.121613
0.147092
0.0292174
0.0571961
0.0175138
0.0724762
0
0.108232
0.0775458
0.142855
0.0701852
0.138386
0.0949892
0.0420232
0.101501
0.0930113
0.116876
0.118596
0.115394
0.108068
0.150953
0.138692
0.139824
0.103119
0.0818134
0.0980589
0.123957
0.098491
0.13076
0.110915
0.149578
0.120578
0.138842
0.00499289
0.0690724
0.00226116
0.0557286
0.11891
0.0876218
0.0928868
0.103203
0.130971
0.130808
0.156635
0.121955
0.136737
0.108889
0.109507
0.106421
0.0593975
0.0998556
0.00953756
0.101146
0.127199
0.118481
0.154867
0.071618
0.0961936
0.0842179
0.115234
0.132956
0.0306284
0.134912
0.114505
0.121176
0.090317
0.120738
0.106739
0.107819
0.109056
0.109363
0.135642
0.105323
0.0430263
0.100523
0.116234
0.095133
0.117013
0.102693
0.110874
0.124768
0.144537
0.127679
0.126448
0.138763
0.0967479
0.0796222
0.118619
0.136432
0.0666381
0.136606
0.0764349
0.0873233
0.120772
0.129744
0.0456015
0.145043
0.129412
0.146038
0.145235
0.117778
0.0857802
0.156342
0.111996
0.125325
0.133595
0.10991
0.130579
0.0908837
0.101532
0.0948986
0.0778685
0.151536
0.091335
0.103959
0.0730846
0.107386
0.111732
0.144145
0.125296
0.140131
0.0565059
0.0654182
0.11871
0.125655
0.0907042
0.0878932
0.0792312
0.0835936
0.100331
0.140722
0.128335
0.098561
0.0977179
0.133837
0.0549523
0.139654
0.0697467
0.118727
0.142049
0.158012
0.110022
0.124953

[truncated: 2 more sheets: EDFig8, EDFig9]
